# Supplementary material for: 2,5,11,14-Tetra­oxa-8-aza­dispiro­[13.4.0]nona­deca-15,17,19-triene
Source: Acta Crystallogr Sect E Struct Rep Online. 2010 Apr 21;66(Pt 5):o1128. doi: 10.1107/S1600536810013929 (PMC2979120; doi:10.1107/S1600536810013929)
Supplement: Supplementary file 2 [file e-66-o1128-Isup2.hkl]

# 
# h,k,l, Fc-squared, Fo-squared, sigma(Fo-squared) and status flag 
# 
data_I
_shelx_title ' 030708A in P2(1)' 
_shelx_refln_list_code          4 
_shelx_F_calc_maximum      161.02 
_exptl_crystal_F_000       576.00 
_reflns_d_resolution_high  0.8411 
 
loop_ 
 _symmetry_equiv_pos_as_xyz 
 'x, y, z' 
 '-x, y+1/2, -z' 
 
_cell_length_a    10.7708 
_cell_length_b     8.6623 
_cell_length_c    15.9610 
_cell_angle_alpha  90.000 
_cell_angle_beta  105.417 
_cell_angle_gamma  90.000 
 
_shelx_F_squared_multiplier     1.000 
 
loop_ 
 _refln_index_h 
 _refln_index_k 
 _refln_index_l 
 _refln_F_squared_calc 
 _refln_F_squared_meas 
 _refln_F_squared_sigma 
 _refln_observed_status 
   1   0   0      209.81      109.42      4.79 o 
   3   0   0     3780.80     3433.21     86.71 o 
   4   0   0      135.12      173.98     15.95 o 
   5   0   0      364.34      362.34     16.43 o 
   6   0   0       14.10       13.64      3.61 o 
   7   0   0       78.94       83.79      5.86 o 
   8   0   0       20.29       30.87      6.70 o 
   9   0   0        9.44        3.89      4.39 o 
  10   0   0       84.55       70.50      8.93 o 
  11   0   0       20.26       27.43      7.02 o 
  12   0   0        1.39        0.00      6.38 o 
   1   1   0      452.83      266.64     11.01 o 
   2   1   0     6301.63     7332.96    131.17 o 
   3   1   0     1323.50     1203.50     25.90 o 
   4   1   0        8.63       11.16      1.95 o 
   5   1   0      656.75      671.72     13.65 o 
   6   1   0      123.08      126.25      4.44 o 
   7   1   0       23.52       20.64      2.80 o 
   8   1   0       15.32       16.52      3.19 o 
   9   1   0       96.84       94.18      5.63 o 
  10   1   0       13.57       12.22      5.69 o 
  11   1   0        4.72        8.82      4.85 o 
  12   1   0        0.05       -2.74      5.40 o 
   0   2   0    16913.85    19808.61    631.42 o 
   1   2   0      595.95      540.10     18.19 o 
   2   2   0     2418.96     2742.39     49.94 o 
   3   2   0      605.07      490.92     15.97 o 
   4   2   0       91.64       73.72      3.56 o 
   5   2   0      405.63      432.16      9.44 o 
   6   2   0       96.65      110.61      4.10 o 
   7   2   0      174.70      177.41      6.93 o 
   8   2   0       54.53       58.62      4.64 o 
   9   2   0       85.57       88.98      5.67 o 
  10   2   0        7.90       13.51      4.36 o 
  11   2   0        8.24       14.03      5.19 o 
  12   2   0        0.43        0.00      6.70 o 
   1   3   0      371.02      269.92      6.77 o 
   2   3   0      207.19      234.98      5.86 o 
   3   3   0      460.19      419.74     13.38 o 
   4   3   0      277.35      308.26      7.60 o 
   5   3   0       89.01       84.03      3.89 o 
   6   3   0       37.97       48.12      3.97 o 
   7   3   0       36.73       42.53      4.22 o 
   8   3   0      218.90      206.98      9.41 o 
   9   3   0       23.51       26.31      4.13 o 
  10   3   0       12.41       26.55      5.50 o 
  11   3   0       20.74       14.22      5.44 o 
   0   4   0      866.68     1029.45     31.05 o 
   1   4   0       68.73       74.12      2.72 o 
   2   4   0     1158.95     1299.30     22.97 o 
   3   4   0      662.75      663.10     12.46 o 
   4   4   0       23.09       25.08      3.69 o 
   5   4   0       96.87       94.62      4.34 o 
   6   4   0       62.63       61.92      4.34 o 
   7   4   0       49.22       43.64      4.21 o 
   8   4   0       72.53       89.91      7.76 o 
   9   4   0       20.31       13.32      8.29 o 
  10   4   0       17.34       17.93      5.50 o 
  11   4   0        5.33        9.00      5.97 o 
   1   5   0       37.28       35.62      2.93 o 
   2   5   0      730.24      825.07     15.62 o 
   3   5   0      154.83      133.57      4.61 o 
   4   5   0       10.96       11.93      4.64 o 
   5   5   0      212.30      204.87      7.11 o 
   6   5   0       32.42       39.48      5.34 o 
   7   5   0       31.47       34.27      5.95 o 
   8   5   0      150.43      141.94      9.58 o 
   9   5   0        0.68        7.56      5.13 o 
  10   5   0       14.35       28.71      6.30 o 
   0   6   0      100.71       99.07      6.28 o 
   1   6   0       61.73       57.18      3.06 o 
   2   6   0      448.88      487.70     10.78 o 
   3   6   0       91.05       75.83      4.58 o 
   4   6   0        4.07        2.76      3.35 o 
   5   6   0       43.71       41.44      4.28 o 
   6   6   0       15.65       10.44     10.47 o 
   7   6   0       35.51       32.29      5.95 o 
   8   6   0        7.58        8.85      5.07 o 
   9   6   0        1.04        4.49      5.27 o 
  10   6   0       12.29       26.21     11.48 o 
   1   7   0       40.67       40.48      4.18 o 
   2   7   0      249.16      243.36      8.30 o 
   3   7   0       43.59       42.93      4.83 o 
   4   7   0       16.44       18.03      3.76 o 
   5   7   0       16.39       12.93      4.27 o 
   6   7   0       41.04       33.91      5.12 o 
   7   7   0       40.87       29.09      5.26 o 
   8   7   0        1.84        0.71      4.81 o 
   9   7   0        1.06       -0.56      5.29 o 
   0   8   0       67.81       64.61      6.12 o 
   1   8   0        5.92        9.35      3.85 o 
   2   8   0       85.94      108.76      6.65 o 
   3   8   0       33.82       31.11      4.83 o 
   4   8   0       28.98       27.23      4.58 o 
   5   8   0       35.49       40.27      5.17 o 
   6   8   0       10.85       10.81      4.50 o 
   7   8   0        0.31        4.49      4.93 o 
   1   9   0       12.96        8.88      5.95 o 
   2   9   0       15.61        6.69      5.11 o 
   3   9   0       16.03       17.15      8.13 o 
   4   9   0       12.76       17.32      5.82 o 
   5   9   0        0.49       13.25      4.73 o 
   6   9   0        8.22       15.82      8.30 o 
   0  10   0        3.71       -2.23      7.98 o 
   1  10   0        9.74       -0.94      6.76 o 
   2  10   0        0.46      -10.15      6.77 o 
 -12   0   1        1.63        5.10      7.34 o 
 -11   0   1       19.95       10.21      7.02 o 
 -10   0   1       47.79       50.52      6.08 o 
  -9   0   1       39.03       28.94      5.36 o 
  -8   0   1        5.70        0.92      4.27 o 
  -7   0   1      116.76      130.73      8.29 o 
  -6   0   1       81.37       82.94      5.41 o 
  -5   0   1     1654.73     1784.97     46.68 o 
  -4   0   1       19.38       16.37      4.63 o 
  -3   0   1      283.16      311.15      9.47 o 
  -2   0   1      392.38      332.33     11.96 o 
  -1   0   1     6623.03     5460.14    187.26 o 
   0   0   1       19.32       -0.32      0.32 o 
   1   0   1       79.74      101.44      4.79 o 
   2   0   1     3203.76     2475.36     62.69 o 
   3   0   1        8.10        9.00      2.59 o 
   4   0   1      745.47      753.93     20.84 o 
   5   0   1      416.59      485.62     14.64 o 
   6   0   1       49.94       57.43      4.59 o 
   7   0   1       24.74       27.05      7.18 o 
   8   0   1       54.52       52.48      5.27 o 
   9   0   1      113.66      131.20      7.89 o 
  10   0   1       68.52       58.38      8.29 o 
  11   0   1        0.49       -5.10      6.70 o 
  12   0   1        5.44        0.64      7.66 o 
 -12   1   1        2.73        7.55      5.30 o 
 -11   1   1       60.93       59.90      5.26 o 
 -10   1   1       15.09       19.39      5.55 o 
  -9   1   1        5.10        6.01      3.62 o 
  -8   1   1      121.58      127.03      5.19 o 
  -7   1   1       25.81       23.67      2.99 o 
  -6   1   1        5.57        2.50      2.38 o 
  -5   1   1      266.73      285.61      6.92 o 
  -4   1   1      156.04      154.69      5.11 o 
  -3   1   1     1144.38     1200.92     22.20 o 
  -2   1   1      789.67      611.60     29.26 o 
  -1   1   1        0.09        0.76      1.16 o 
   0   1   1      110.41       72.01      8.13 o 
   1   1   1     4289.42     5162.91     92.51 o 
   2   1   1     2073.87     1683.35     44.30 o 
   3   1   1     1284.79     1549.93     28.93 o 
   4   1   1      457.19      428.43      9.07 o 
   5   1   1      344.13      379.13      8.55 o 
   6   1   1      130.20      103.15      4.00 o 
   7   1   1       81.13      100.66      4.32 o 
   8   1   1       74.61       68.51      4.84 o 
   9   1   1       24.17       17.87      4.04 o 
  10   1   1       45.45       36.24      4.47 o 
  11   1   1        3.21        4.72      4.85 o 
  12   1   1        3.70       -3.18      6.38 o 
 -12   2   1       15.76       14.86      6.70 o 
 -11   2   1        3.07       12.03      5.52 o 
 -10   2   1       48.24       52.02      4.97 o 
  -9   2   1      213.81      226.28      8.85 o 
  -8   2   1       37.09       28.49      3.97 o 
  -7   2   1       39.65       40.70      3.18 o 
  -6   2   1       47.53       49.54      3.04 o 
  -5   2   1       70.49       86.46      3.40 o 
  -4   2   1      376.44      377.89      8.12 o 
  -3   2   1      395.64      427.84      8.02 o 
  -2   2   1     2231.89     1776.24     63.99 o 
  -1   2   1     2084.40     2457.02     39.24 o 
   0   2   1      103.61      100.48      5.13 o 
   1   2   1    25926.95    30994.10    490.03 o 
   2   2   1     1175.70     1085.87     30.62 o 
   3   2   1      551.75      635.29     12.97 o 
   4   2   1     1143.91     1177.76     29.70 o 
   5   2   1      631.45      684.30     13.83 o 
   6   2   1        1.40        2.56      2.26 o 
   7   2   1      114.77      114.55      5.70 o 
   8   2   1       11.27       12.10      3.98 o 
   9   2   1      118.65      128.88      6.74 o 
  10   2   1       27.48       29.46      4.66 o 
  11   2   1       18.67       23.10      4.78 o 
 -11   3   1       32.75       35.74     11.17 o 
 -10   3   1       15.55       14.57      5.21 o 
  -9   3   1       86.78      102.48     18.66 o 
  -8   3   1      195.85      174.84      7.51 o 
  -7   3   1       23.93       19.77      3.65 o 
  -6   3   1      178.92      162.87      6.23 o 
  -5   3   1      307.67      353.35      9.02 o 
  -4   3   1       15.58       17.26      1.83 o 
  -3   3   1      167.89      169.09      6.22 o 
  -2   3   1      131.03      129.29      5.24 o 
  -1   3   1       13.95       12.34      1.74 o 
   0   3   1      123.00       98.21      4.49 o 
   1   3   1      995.46     1122.61     17.24 o 
   2   3   1     1280.12     1245.82     29.96 o 
   3   3   1     1344.90     1616.98     35.44 o 
   4   3   1      411.52      372.49      8.91 o 
   5   3   1      238.18      249.72      7.05 o 
   6   3   1      137.37      117.89      5.61 o 
   7   3   1       92.97      122.11      6.10 o 
   8   3   1        9.08        8.83      3.84 o 
   9   3   1       21.18       27.30      4.49 o 
  10   3   1       12.11       13.57      7.18 o 
  11   3   1        6.64        8.45      5.64 o 
 -11   4   1        0.97        7.40      5.97 o 
 -10   4   1        4.73       12.04      8.77 o 
  -9   4   1      138.37      165.23      9.89 o 
  -8   4   1       45.76       45.11      6.30 o 
  -7   4   1        2.86       13.27      5.36 o 
  -6   4   1       15.36        8.84      2.95 o 
  -5   4   1        4.56        8.26      2.66 o 
  -4   4   1       90.30      105.63      4.38 o 
  -3   4   1       98.78      108.25      4.24 o 
  -2   4   1      128.87      106.28      3.40 o 
  -1   4   1      155.08      179.23      5.39 o 
   0   4   1       23.11       23.33      1.94 o 
   1   4   1      464.57      541.60      9.27 o 
   2   4   1     1142.62     1057.91     20.45 o 
   3   4   1      849.20      861.68     17.20 o 
   4   4   1      413.95      431.66     13.17 o 
   5   4   1      151.13      171.19      5.96 o 
   6   4   1      202.99      188.56      6.47 o 
   7   4   1      176.72      188.03      7.54 o 
   8   4   1      144.34      151.07      9.47 o 
   9   4   1        2.44        2.01      4.67 o 
  10   4   1        3.57       10.51      5.63 o 
  11   4   1       12.26       18.75      5.75 o 
 -10   5   1        3.37        8.32      6.22 o 
  -9   5   1       32.27       25.84      6.09 o 
  -8   5   1       40.00       27.13      5.63 o 
  -7   5   1       72.02       64.45      6.88 o 
  -6   5   1       20.95        4.70      5.07 o 
  -5   5   1       31.90       28.54      4.45 o 
  -4   5   1       40.12       38.52      3.75 o 
  -3   5   1       77.14       93.97      4.02 o 
  -2   5   1      145.37      136.92      3.91 o 
  -1   5   1        1.12        1.88      2.18 o 
   0   5   1       16.99       14.89      2.15 o 
   1   5   1      198.10      207.82      4.90 o 
   2   5   1      106.00       89.02      3.18 o 
   3   5   1      340.12      363.74      8.24 o 
   4   5   1      122.98      109.57      4.47 o 
   5   5   1       25.54       31.21      4.70 o 
   6   5   1       77.97       75.72      6.24 o 
   7   5   1       87.03       91.04      7.66 o 
   8   5   1       43.40       39.38      7.50 o 
   9   5   1       76.38       79.53      7.53 o 
  10   5   1        1.45        5.33      5.52 o 
 -10   6   1        2.95        6.99      5.81 o 
  -9   6   1       13.97       26.89      8.61 o 
  -8   6   1       64.97       59.52      7.31 o 
  -7   6   1        2.48        8.50      5.07 o 
  -6   6   1       63.97       63.87      6.02 o 
  -5   6   1        4.51        3.48      3.64 o 
  -4   6   1       80.34       74.64      5.21 o 
  -3   6   1       61.99       62.30      4.41 o 
  -2   6   1       38.06       41.00      3.19 o 
  -1   6   1      214.87      248.95      6.33 o 
   0   6   1        7.33        5.23      2.31 o 
   1   6   1       33.36       30.23      2.70 o 
   2   6   1      148.15      139.22      5.15 o 
   3   6   1      103.36      107.87      5.28 o 
   4   6   1        9.33        8.93      3.29 o 
   5   6   1       99.54       86.87      5.94 o 
   6   6   1       77.63       68.89      5.64 o 
   7   6   1       57.40       58.97      5.90 o 
   8   6   1        9.31       15.85      4.95 o 
   9   6   1       11.91       12.89      5.36 o 
  -9   7   1        0.79       -0.67     11.64 o 
  -8   7   1        9.43        7.22      5.40 o 
  -7   7   1       51.62       53.45      9.89 o 
  -6   7   1       34.88       29.93      9.73 o 
  -5   7   1       88.34       85.82      5.41 o 
  -4   7   1       92.58       86.62      5.41 o 
  -3   7   1       11.19       12.69      3.60 o 
  -2   7   1       46.98       44.31      4.38 o 
  -1   7   1        1.21        4.32      2.88 o 
   0   7   1       19.99       20.65      3.53 o 
   1   7   1      178.10      188.34      6.75 o 
   2   7   1       17.76       14.32      3.56 o 
   3   7   1       21.97       29.94      3.83 o 
   4   7   1       19.94       25.13      4.28 o 
   5   7   1       94.21       89.22      6.34 o 
   6   7   1        4.79        4.55      4.09 o 
   7   7   1       12.57       10.62      5.24 o 
   8   7   1        4.59       11.64      5.19 o 
  -7   8   1       15.01       12.95      5.97 o 
  -6   8   1       12.69       19.54      6.30 o 
  -5   8   1       41.39       42.30      5.23 o 
  -4   8   1       23.75       25.95      4.10 o 
  -3   8   1      101.48      114.89      5.93 o 
  -2   8   1       48.21       49.51      4.51 o 
  -1   8   1      131.10      152.41      7.41 o 
   0   8   1        0.33       -4.67      3.65 o 
   1   8   1       10.29        4.26      4.01 o 
   2   8   1       19.06       20.00      4.24 o 
   3   8   1        5.86        7.59      4.20 o 
   4   8   1        0.88        1.17      4.33 o 
   5   8   1       23.51       24.86      4.93 o 
   6   8   1        2.33        2.40      4.36 o 
   7   8   1        7.20        5.13      7.98 o 
  -6   9   1       27.94       40.77      8.29 o 
  -5   9   1        4.65       10.21      4.69 o 
  -4   9   1       26.66       25.37      6.18 o 
  -3   9   1       17.75       24.86      4.82 o 
  -2   9   1       14.28       13.73      6.35 o 
  -1   9   1        0.20        3.35      5.64 o 
   0   9   1        1.62       -8.58      5.72 o 
   1   9   1        4.61       -1.74      6.21 o 
   2   9   1        8.26       10.78      4.46 o 
   3   9   1        4.39        2.77      5.66 o 
   4   9   1       26.53       19.56     11.48 o 
   5   9   1        2.82        3.55      5.60 o 
  -3  10   1        9.87       11.01      7.98 o 
  -2  10   1        3.22        2.20      6.76 o 
  -1  10   1       25.67       26.16      7.33 o 
   0  10   1        0.72       -7.18      6.18 o 
   1  10   1        5.32       -5.82      6.21 o 
   2  10   1       22.19       -2.55      9.89 o 
 -12   0   2        4.42       13.08      7.34 o 
 -11   0   2       11.93       18.50      7.02 o 
 -10   0   2        0.92        2.62      4.59 o 
  -9   0   2      156.69      142.40      8.44 o 
  -8   0   2       26.27       47.35      5.30 o 
  -7   0   2      157.75      178.88      8.11 o 
  -6   0   2      146.15      143.49      6.77 o 
  -5   0   2      165.71      160.44      6.76 o 
  -4   0   2       40.23       46.86      3.72 o 
  -3   0   2     1561.30     1633.73     42.17 o 
  -2   0   2     2961.37     2995.74    110.54 o 
  -1   0   2      293.72      222.03      8.93 o 
   0   0   2      247.88      246.59      9.89 o 
   1   0   2       36.77       28.39      2.87 o 
   2   0   2     5827.61     6929.99    213.42 o 
   3   0   2        9.19        7.73      2.36 o 
   4   0   2      527.46      556.71     19.62 o 
   5   0   2       34.35       33.07      3.81 o 
   6   0   2       10.93        7.72      3.26 o 
   7   0   2      157.16      174.99      8.08 o 
   8   0   2       63.66       50.91      7.18 o 
   9   0   2       31.44       25.52      6.70 o 
  10   0   2       49.36       41.79      8.29 o 
  11   0   2       11.50       18.50      7.34 o 
 -12   1   2        1.95        3.12      4.85 o 
 -11   1   2       14.63       21.99      4.26 o 
 -10   1   2       75.13       74.31      5.30 o 
  -9   1   2       31.26       30.26      3.84 o 
  -8   1   2      381.40      381.78      9.60 o 
  -7   1   2       16.55       12.59      2.81 o 
  -6   1   2     1457.68     1592.97     46.32 o 
  -5   1   2      300.38      268.06      6.60 o 
  -4   1   2      181.09      197.49      5.00 o 
  -3   1   2     1751.99     1578.42     28.82 o 
  -2   1   2        0.89        5.42      5.42 o 
  -1   1   2       76.87       75.62      3.29 o 
   0   1   2     4357.95     5199.39    105.03 o 
   1   1   2      557.95      407.65     14.00 o 
   2   1   2     1616.24     1816.72     33.40 o 
   3   1   2      316.10      277.86      5.71 o 
   4   1   2       76.17       71.29      2.91 o 
   5   1   2     1262.42     1331.16     25.34 o 
   6   1   2       26.71       31.78      2.79 o 
   7   1   2       11.82       10.06      2.61 o 
   8   1   2      118.62      121.30      6.20 o 
   9   1   2       58.94       59.38      4.91 o 
  10   1   2        7.26        9.63      4.18 o 
  11   1   2        7.90       28.14      6.04 o 
 -12   2   2        5.53        2.89      5.75 o 
 -11   2   2       64.78       70.39      6.95 o 
 -10   2   2       18.36       23.98      7.08 o 
  -9   2   2      135.97      138.89      6.65 o 
  -8   2   2       47.82       49.13      4.63 o 
  -7   2   2       61.64       62.27      3.68 o 
  -6   2   2      220.39      268.62      6.98 o 
  -5   2   2      101.25      107.76      3.82 o 
  -4   2   2       18.45       17.37      1.86 o 
  -3   2   2      147.59      136.93      8.13 o 
  -2   2   2      106.82       94.83      4.39 o 
  -1   2   2     2581.29     2236.91     59.81 o 
   0   2   2    25549.34    29712.79    428.03 o 
   1   2   2      192.29      158.88      4.42 o 
   2   2   2      907.01     1080.87     20.72 o 
   3   2   2      898.65      793.38     17.50 o 
   4   2   2       93.65      114.13      4.24 o 
   5   2   2       28.16       27.56      2.15 o 
   6   2   2      108.85       93.49      4.83 o 
   7   2   2      131.19      124.81      5.94 o 
   8   2   2      151.27      153.44      7.00 o 
   9   2   2       31.64       26.69      8.25 o 
  10   2   2       51.35       41.59      4.84 o 
  11   2   2        1.93       10.53      5.19 o 
 -12   3   2        9.83       12.97      6.20 o 
 -11   3   2       34.43       34.16      6.04 o 
 -10   3   2       89.20       80.30      8.61 o 
  -9   3   2       47.57       54.81      6.53 o 
  -8   3   2      454.43      453.08     13.07 o 
  -7   3   2        3.21        5.02      3.42 o 
  -6   3   2        1.96        4.01      2.38 o 
  -5   3   2      253.06      273.95      6.74 o 
  -4   3   2       74.75       85.86      3.75 o 
  -3   3   2      456.18      418.73     43.23 o 
  -2   3   2        2.12        3.91      2.83 o 
  -1   3   2       65.16       54.93      2.40 o 
   0   3   2      934.56     1100.99     16.99 o 
   1   3   2      144.35      137.22      7.09 o 
   2   3   2     1200.58     1373.77     23.25 o 
   3   3   2      858.74      779.35     22.17 o 
   4   3   2      137.78      158.50      5.23 o 
   5   3   2      125.39      118.02      4.86 o 
   6   3   2       87.37       87.17      4.45 o 
   7   3   2      123.78      123.44      6.06 o 
   8   3   2      311.54      298.41     10.12 o 
   9   3   2       29.00       33.21      4.29 o 
  10   3   2       13.08       16.94      4.04 o 
  11   3   2        1.89       11.54      8.13 o 
 -11   4   2       77.65       65.78      7.31 o 
 -10   4   2        0.75        1.94      5.52 o 
  -9   4   2       41.45       52.29      6.63 o 
  -8   4   2       79.31       80.25      7.55 o 
  -7   4   2       30.93       30.17      5.97 o 
  -6   4   2      111.97      106.30      7.49 o 
  -5   4   2      183.47      165.30      5.97 o 
  -4   4   2      252.23      275.69      7.05 o 
  -3   4   2        6.84        2.25      3.66 o 
  -2   4   2     1121.42     1219.05     19.12 o 
  -1   4   2       47.57       38.30      2.24 o 
   0   4   2      398.21      468.54      8.31 o 
   1   4   2       88.10       88.51      3.05 o 
   2   4   2      459.81      529.22     10.36 o 
   3   4   2      117.51      111.11      3.99 o 
   4   4   2       53.88       57.51      3.04 o 
   5   4   2       57.42       49.57      3.76 o 
   6   4   2      105.38       99.34      4.91 o 
   7   4   2       52.65       65.42      4.97 o 
   8   4   2       33.78       43.68      4.55 o 
   9   4   2        1.26        0.40      4.59 o 
  10   4   2       31.51       33.14      5.98 o 
 -11   5   2        6.99       11.21      5.81 o 
 -10   5   2       13.64       11.11      5.72 o 
  -9   5   2        5.71        8.07      5.75 o 
  -8   5   2       53.13       49.73      6.72 o 
  -7   5   2       67.84       51.16      6.53 o 
  -6   5   2       38.24       37.10      5.81 o 
  -5   5   2       23.23       23.74      4.64 o 
  -4   5   2      122.70      141.94      6.82 o 
  -3   5   2      429.93      382.08     10.73 o 
  -2   5   2        7.06        6.05      2.08 o 
  -1   5   2       19.57       22.63      2.21 o 
   0   5   2      219.71      233.44      5.28 o 
   1   5   2       60.00       49.74      2.59 o 
   2   5   2      687.16      703.84     11.98 o 
   3   5   2      364.26      336.86     10.53 o 
   4   5   2      220.86      225.59      6.24 o 
   5   5   2      133.35      139.03      6.03 o 
   6   5   2      216.96      224.69      9.40 o 
   7   5   2        3.84        4.98      4.48 o 
   8   5   2       15.90       11.51      5.17 o 
   9   5   2        6.59        5.11      4.95 o 
  10   5   2        3.28       13.98      5.50 o 
 -10   6   2        4.22       10.19      5.40 o 
  -9   6   2        0.11       -0.39      6.38 o 
  -8   6   2       15.90       25.00      6.30 o 
  -7   6   2       15.45       10.43      5.36 o 
  -6   6   2       10.94        8.94      6.06 o 
  -5   6   2       52.21       47.75      4.32 o 
  -4   6   2       26.60       24.25      3.93 o 
  -3   6   2      280.22      261.77      8.14 o 
  -2   6   2      296.72      329.52      7.97 o 
  -1   6   2       26.88       20.60      2.90 o 
   0   6   2       29.13       31.46      2.78 o 
   1   6   2       16.95       11.60      2.31 o 
   2   6   2       25.34       22.85      3.04 o 
   3   6   2      167.59      152.05      6.02 o 
   4   6   2       66.64       67.35      5.55 o 
   5   6   2       39.55       39.92      5.15 o 
   6   6   2      109.59      106.26      6.99 o 
   7   6   2        6.10        0.43      4.49 o 
   8   6   2        6.96       11.20      5.13 o 
   9   6   2        2.17        7.54      5.13 o 
  -9   7   2        7.41       18.20      6.18 o 
  -8   7   2       14.28       11.55      5.63 o 
  -7   7   2        4.01        3.21      5.72 o 
  -6   7   2       58.98       65.31      6.70 o 
  -5   7   2       15.51       14.57      3.77 o 
  -4   7   2       33.66       29.03      4.13 o 
  -3   7   2      237.07      207.32      7.61 o 
  -2   7   2        2.11        6.49      2.98 o 
  -1   7   2       15.31       16.76      2.97 o 
   0   7   2      195.23      235.04      6.69 o 
   1   7   2        9.69        8.73      4.29 o 
   2   7   2       61.26       69.79      4.68 o 
   3   7   2       10.55       12.42      4.22 o 
   4   7   2       13.74       20.92      5.23 o 
   5   7   2       41.51       36.63      5.08 o 
   6   7   2        3.59        1.39      4.31 o 
   7   7   2        8.28       15.05      4.90 o 
   8   7   2        5.08        8.46      5.50 o 
  -8   8   2        6.37       10.92      6.30 o 
  -7   8   2       36.19       42.18      7.82 o 
  -6   8   2       43.27       52.66      5.90 o 
  -5   8   2       13.08       14.95      4.13 o 
  -4   8   2        8.04        0.26      3.72 o 
  -3   8   2       94.60       77.31      5.35 o 
  -2   8   2       85.36       79.43      5.62 o 
  -1   8   2        6.36        8.37      4.30 o 
   0   8   2        9.62        9.35      3.89 o 
   1   8   2        5.89        4.13      4.13 o 
   2   8   2        9.12       15.88      4.30 o 
   3   8   2       55.91       56.87      9.57 o 
   4   8   2        4.37       14.35      8.80 o 
   5   8   2       13.50       13.90      5.08 o 
   6   8   2        3.01       12.96      5.11 o 
   7   8   2        3.78        1.33      4.95 o 
  -6   9   2       20.34       36.65      5.42 o 
  -5   9   2        4.19        5.11      4.94 o 
  -4   9   2        0.51        4.80      4.74 o 
  -3   9   2       22.07       18.70      4.47 o 
  -2   9   2        0.07       -2.69      3.94 o 
  -1   9   2        7.13        3.35      6.70 o 
   0   9   2        2.57       -2.71      6.09 o 
   1   9   2        3.56        1.66      4.21 o 
   2   9   2       51.87       63.46      7.20 o 
   3   9   2        0.25        5.77      7.66 o 
   4   9   2       10.11       15.57      5.84 o 
   5   9   2        5.74        3.27     10.21 o 
  -3  10   2        7.50        6.88     11.01 o 
  -2  10   2       80.15       82.23      8.72 o 
  -1  10   2       19.37       11.80      7.08 o 
   0  10   2       14.20       -0.84      6.65 o 
   1  10   2        5.42        1.28      9.57 o 
   2  10   2        4.96        9.35     10.85 o 
 -12   0   3        0.37        7.34      7.34 o 
 -11   0   3        8.69        6.06      6.38 o 
 -10   0   3       11.89       18.67      5.04 o 
  -9   0   3       58.50       64.39      6.43 o 
  -8   0   3      125.80      129.18      7.55 o 
  -7   0   3        0.61       -2.06      4.94 o 
  -6   0   3       21.53       11.80      4.47 o 
  -5   0   3     2188.58     2716.79     70.03 o 
  -4   0   3       37.72       41.36      3.59 o 
  -3   0   3     1664.24     1747.04     48.01 o 
  -2   0   3     1011.44      876.90     22.78 o 
  -1   0   3      976.29     1004.88     35.73 o 
   0   0   3     1041.82      627.49     23.93 o 
   1   0   3     6531.97     7973.34    460.81 o 
   2   0   3       76.75       61.39      3.59 o 
   3   0   3        0.30        6.05      2.55 o 
   4   0   3     1827.64     1724.51     45.31 o 
   5   0   3       26.06       23.08      3.29 o 
   6   0   3       67.78       71.92      4.81 o 
   7   0   3       81.66       97.18      8.29 o 
   8   0   3      120.30      115.06      6.86 o 
   9   0   3       23.13       38.60      7.98 o 
  10   0   3       44.62       41.47      7.66 o 
  11   0   3       16.19       20.10     10.85 o 
 -12   1   3       15.10       17.70      5.64 o 
 -11   1   3       27.89       36.89      5.84 o 
 -10   1   3       93.76       91.27      5.94 o 
  -9   1   3      384.80      386.92     10.15 o 
  -8   1   3       48.28       52.33      3.82 o 
  -7   1   3      127.74      115.23      4.67 o 
  -6   1   3      299.52      302.03      7.60 o 
  -5   1   3      598.07      608.11     15.72 o 
  -4   1   3      277.33      288.72      7.60 o 
  -3   1   3        0.15        1.91      2.44 o 
  -2   1   3     2973.15     2509.25     61.35 o 
  -1   1   3     5993.37     6692.72    134.91 o 
   0   1   3     2144.22     1733.38     35.78 o 
   1   1   3     3174.55     3784.00     75.10 o 
   2   1   3        3.93        2.00      2.02 o 
   3   1   3       82.88       96.24      2.92 o 
   4   1   3      406.70      354.11      7.22 o 
   5   1   3      190.59      213.72      5.86 o 
   6   1   3      254.96      262.83      7.05 o 
   7   1   3       88.39       94.67      5.37 o 
   8   1   3       63.85       48.97      4.79 o 
   9   1   3       78.27       70.77      5.36 o 
  10   1   3       21.85       20.62      5.90 o 
  11   1   3        5.46        2.25      5.13 o 
 -12   2   3        5.46       21.18      6.08 o 
 -11   2   3       14.29       17.47      5.95 o 
 -10   2   3       13.20       19.69      5.36 o 
  -9   2   3        1.27        6.87      3.78 o 
  -8   2   3       39.81       40.67      3.54 o 
  -7   2   3       16.19       14.27      2.81 o 
  -6   2   3       37.56       46.45      3.12 o 
  -5   2   3      732.90      729.53     14.68 o 
  -4   2   3       32.59       31.52      2.31 o 
  -3   2   3      298.10      309.48      8.01 o 
  -2   2   3      850.03      795.77     21.88 o 
  -1   2   3     2279.05     2507.78     51.55 o 
   0   2   3      800.55      782.41     14.96 o 
   1   2   3     4465.05     5198.35     92.36 o 
   2   2   3      348.09      285.57     11.00 o 
   3   2   3      126.79      162.46      4.88 o 
   4   2   3      338.59      327.58      8.08 o 
   5   2   3       23.79       22.67      2.33 o 
   6   2   3       25.30       20.95      3.43 o 
   7   2   3       87.77       97.52      5.46 o 
   8   2   3       23.19       22.07      4.05 o 
   9   2   3       32.22       31.62      5.05 o 
  10   2   3        6.45       14.13      4.11 o 
  11   2   3        8.44       11.32     13.08 o 
 -12   3   3        7.06       11.44      6.22 o 
 -11   3   3        8.99        6.33      5.75 o 
 -10   3   3       38.34       41.42      6.08 o 
  -9   3   3       18.83       26.32      6.40 o 
  -8   3   3       20.00       22.17      6.32 o 
  -7   3   3       92.63       96.72      5.09 o 
  -6   3   3       19.36       31.52      3.11 o 
  -5   3   3      242.24      257.95      6.40 o 
  -4   3   3      208.39      232.88     12.76 o 
  -3   3   3        0.45       -0.64      3.83 o 
  -2   3   3      329.72      313.75      8.92 o 
  -1   3   3      233.27      258.18      5.79 o 
   0   3   3      820.36      841.23     20.85 o 
   1   3   3      434.19      478.47      8.17 o 
   2   3   3     1614.16     1459.84     29.02 o 
   3   3   3     2564.95     2912.31     48.20 o 
   4   3   3      311.34      295.64      7.73 o 
   5   3   3      299.33      299.48      8.16 o 
   6   3   3       45.65       37.11      3.52 o 
   7   3   3      158.55      166.44      8.67 o 
   8   3   3        7.39       10.64      3.67 o 
   9   3   3        3.85        7.62      3.83 o 
  10   3   3        5.29        8.73      4.16 o 
  11   3   3        2.01       18.12      5.52 o 
 -11   4   3        8.39       21.62      9.25 o 
 -10   4   3       14.05       12.28      5.97 o 
  -9   4   3       38.34       36.91      6.09 o 
  -8   4   3        7.66       13.66      5.72 o 
  -7   4   3      182.78      188.33     10.35 o 
  -6   4   3       23.08       16.90      5.90 o 
  -5   4   3      102.17      130.10      8.04 o 
  -4   4   3       18.77       23.61      5.74 o 
  -3   4   3      345.81      369.12     10.82 o 
  -2   4   3      135.33      137.45      5.13 o 
  -1   4   3     1156.85     1343.63     22.73 o 
   0   4   3      644.77      582.94      9.95 o 
   1   4   3     2866.86     3188.11     47.31 o 
   2   4   3      882.21      840.28     17.45 o 
   3   4   3      259.40      264.81      6.43 o 
   4   4   3       16.45       14.82      2.84 o 
   5   4   3       21.98       24.75      3.31 o 
   6   4   3        3.26        1.84      2.87 o 
   7   4   3       94.42       94.39      5.18 o 
   8   4   3        7.03        8.92      4.85 o 
   9   4   3       81.52       76.47      7.33 o 
  10   4   3        1.38        2.43      5.42 o 
 -11   5   3        2.50        0.48      8.13 o 
 -10   5   3        2.78       11.26      5.72 o 
  -9   5   3        7.67        9.28      5.36 o 
  -8   5   3       30.40       14.86      5.40 o 
  -7   5   3      128.67      137.08      9.24 o 
  -6   5   3       71.95       78.58      7.81 o 
  -5   5   3       72.07       70.10      6.66 o 
  -4   5   3       44.25       51.82      5.82 o 
  -3   5   3        0.11        0.71      3.01 o 
  -2   5   3      386.68      356.37      8.95 o 
  -1   5   3      681.43      772.83     13.04 o 
   0   5   3      282.13      241.86      5.45 o 
   1   5   3       80.62       83.77      3.15 o 
   2   5   3      293.16      292.27      8.89 o 
   3   5   3      445.97      482.16     10.22 o 
   4   5   3       10.29        8.06      3.22 o 
   5   5   3      159.30      142.90      6.03 o 
   6   5   3       91.34       90.34      5.13 o 
   7   5   3       18.69       20.30      5.31 o 
   8   5   3       20.96       16.67      5.50 o 
   9   5   3        7.65        3.57      4.85 o 
  10   5   3        1.35       12.12      5.72 o 
 -10   6   3        7.64       16.75      6.32 o 
  -9   6   3        0.53        3.61      6.86 o 
  -8   6   3       35.55       36.08      9.57 o 
  -7   6   3       64.54       66.71      6.98 o 
  -6   6   3        1.39       -7.17      4.78 o 
  -5   6   3       24.66       20.37      4.48 o 
  -4   6   3       40.30       36.65      4.34 o 
  -3   6   3      284.83      311.90      9.24 o 
  -2   6   3       55.29       55.43      3.68 o 
  -1   6   3      417.04      450.96      9.92 o 
   0   6   3       97.09       87.65      3.53 o 
   1   6   3       10.50       12.80      2.29 o 
   2   6   3       87.44       75.49      3.95 o 
   3   6   3      119.47      112.66      5.58 o 
   4   6   3       33.03       26.39      4.84 o 
   5   6   3       34.39       42.58      5.90 o 
   6   6   3       25.90       25.57      4.82 o 
   7   6   3        7.98        3.90      6.53 o 
   8   6   3        7.29        7.76      4.95 o 
   9   6   3        1.98       10.37      5.64 o 
  -9   7   3        1.16        3.22      5.67 o 
  -8   7   3       51.15       50.17     10.53 o 
  -7   7   3       25.04       21.05      8.29 o 
  -6   7   3       15.80       16.54      4.53 o 
  -5   7   3        6.34        4.20      3.67 o 
  -4   7   3       34.58       33.77      4.04 o 
  -3   7   3        3.48        1.57      4.60 o 
  -2   7   3      186.82      181.71      6.56 o 
  -1   7   3      201.31      217.67      6.61 o 
   0   7   3        4.83        4.43      2.84 o 
   1   7   3      141.78      158.21      6.66 o 
   2   7   3       27.68       32.09      3.92 o 
   3   7   3       58.80       47.88      5.19 o 
   4   7   3       51.27       43.93      5.21 o 
   5   7   3       12.34        9.57      5.49 o 
   6   7   3        6.24       11.32      4.97 o 
   7   7   3       22.85       23.39      4.86 o 
   8   7   3       12.70       12.81      5.22 o 
  -8   8   3       16.53       13.14      6.27 o 
  -7   8   3        4.73        2.16      5.72 o 
  -6   8   3        9.66       10.50      4.62 o 
  -5   8   3        5.00        6.51      3.83 o 
  -4   8   3       31.93       25.62      4.27 o 
  -3   8   3       46.67       42.76      5.98 o 
  -2   8   3       47.62       42.17      4.97 o 
  -1   8   3       75.54       84.96      5.31 o 
   0   8   3       36.90       32.32      4.91 o 
   1   8   3       27.80       26.86      4.73 o 
   2   8   3       25.83       24.10      5.50 o 
   3   8   3        2.33        4.21      8.93 o 
   4   8   3        1.47        0.51      4.51 o 
   5   8   3       24.56       21.13      5.02 o 
   6   8   3        8.32       11.27      5.89 o 
  -6   9   3        0.15        8.79      5.75 o 
  -5   9   3       23.69       27.40      4.72 o 
  -4   9   3       10.63       15.26      5.25 o 
  -3   9   3        0.19       -2.52      4.16 o 
  -2   9   3       30.55       16.91      9.57 o 
  -1   9   3       14.21       10.93      6.40 o 
   0   9   3        7.90       11.74      4.63 o 
   1   9   3      179.05      220.08     11.65 o 
   2   9   3        5.15        7.57      5.72 o 
   3   9   3        8.35       15.19     11.17 o 
   4   9   3       13.11       27.63      7.18 o 
   5   9   3        7.86        1.66     12.44 o 
  -2  10   3        9.13        8.05      6.86 o 
  -1  10   3        1.18       -4.49      8.13 o 
   0  10   3       10.20        7.66      9.89 o 
   1  10   3       28.91       23.61      9.57 o 
 -12   0   4        2.11       12.76      7.34 o 
 -11   0   4       21.02       27.96      5.52 o 
 -10   0   4       11.51       18.27      5.90 o 
  -9   0   4      303.27      318.87     19.14 o 
  -8   0   4       23.02       45.19      5.30 o 
  -7   0   4      128.73      125.25      6.99 o 
  -6   0   4      962.47     1158.19     32.03 o 
  -5   0   4      230.64      199.62      7.99 o 
  -4   0   4       93.16       75.25      4.81 o 
  -3   0   4      265.64      242.22     10.69 o 
  -2   0   4      290.07      303.38     13.72 o 
  -1   0   4     5072.55     4084.58    140.04 o 
   1   0   4        0.08       -2.55      3.51 o 
   2   0   4      927.33     1098.63     23.93 o 
   3   0   4      178.54      176.91      5.44 o 
   4   0   4       76.21       75.27      6.22 o 
   5   0   4      412.87      413.48     13.58 o 
   6   0   4       24.44       20.05      3.76 o 
   7   0   4        0.03       -2.29      3.68 o 
   8   0   4      319.02      286.79     17.86 o 
   9   0   4       38.37       32.54      9.89 o 
  10   0   4       16.96       11.48      9.25 o 
  11   0   4        0.24      -12.76      8.93 o 
 -12   1   4       12.25       14.06      5.72 o 
 -11   1   4       10.03       10.21      4.07 o 
 -10   1   4       58.35       51.74      4.20 o 
  -9   1   4      385.24      405.94     10.52 o 
  -8   1   4       36.38       42.48      3.79 o 
  -7   1   4       11.93       12.29      2.75 o 
  -6   1   4      137.44      155.85      5.09 o 
  -5   1   4      859.19      842.86     19.28 o 
  -4   1   4       33.49       31.49      2.51 o 
  -3   1   4      227.31      217.50      7.95 o 
  -2   1   4     1222.55     1336.41     27.86 o 
  -1   1   4     1096.14      808.16     18.32 o 
   0   1   4     1527.45     1811.97     66.35 o 
   1   1   4        0.94       -0.61      2.03 o 
   2   1   4     1138.15     1192.36     27.19 o 
   3   1   4       15.70       12.64      1.91 o 
   4   1   4      903.96     1066.16     18.58 o 
   5   1   4       34.03       26.12      2.58 o 
   6   1   4       48.33       54.43      3.46 o 
   7   1   4        6.70        2.96      3.52 o 
   8   1   4       59.63       54.48      4.66 o 
   9   1   4       59.65       58.37      4.93 o 
  10   1   4        1.82       12.83      5.52 o 
  11   1   4        6.38        2.39      5.29 o 
 -12   2   4        0.61        7.76      5.95 o 
 -11   2   4       11.89        3.55      8.93 o 
 -10   2   4        1.43        0.04      6.06 o 
  -9   2   4       19.87       24.62      4.12 o 
  -8   2   4       98.84      104.71      4.82 o 
  -7   2   4      110.50      101.13      4.46 o 
  -6   2   4      639.06      682.61     14.31 o 
  -5   2   4       32.68       30.63      3.09 o 
  -4   2   4      895.99      965.84     21.53 o 
  -3   2   4       44.81       40.92      4.54 o 
  -2   2   4      447.74      458.58     10.81 o 
  -1   2   4     1012.88      876.62     32.70 o 
   0   2   4      805.22      940.96     16.07 o 
   1   2   4      135.83      127.39      4.35 o 
   2   2   4      472.47      563.60     11.84 o 
   3   2   4       36.71       30.21      2.69 o 
   4   2   4       44.33       57.70      3.42 o 
   5   2   4      111.24      108.62      4.65 o 
   6   2   4       51.69       45.63      4.11 o 
   7   2   4       69.84       73.21      5.14 o 
   8   2   4       63.83       58.98      5.08 o 
   9   2   4       50.72       45.26      4.66 o 
  10   2   4       21.26       21.00      4.82 o 
  11   2   4        0.78       -2.87      5.64 o 
 -12   3   4        1.64        5.06      6.08 o 
 -11   3   4       65.66       58.88      7.18 o 
 -10   3   4       14.62       21.78     10.53 o 
  -9   3   4       12.57       16.17     13.56 o 
  -8   3   4      206.02      194.22     10.25 o 
  -7   3   4       37.83       31.25      4.37 o 
  -6   3   4      250.49      272.25      7.02 o 
  -5   3   4      224.58      219.27      5.82 o 
  -4   3   4        2.21        4.40      4.47 o 
  -3   3   4      421.08      409.63     13.39 o 
  -2   3   4      127.59      137.95      6.96 o 
  -1   3   4      714.63      619.14     16.67 o 
   0   3   4      987.95     1230.67     22.24 o 
   1   3   4      268.05      217.29      6.49 o 
   2   3   4      585.92      750.89     15.46 o 
   3   3   4      443.57      402.54      9.56 o 
   4   3   4       86.91      115.02      4.69 o 
   5   3   4      267.12      247.51      7.39 o 
   6   3   4        1.64        4.08      3.09 o 
   7   3   4       11.10        4.85      3.36 o 
   8   3   4       16.69       12.40      3.98 o 
   9   3   4       24.64       18.78      4.17 o 
  10   3   4        8.06        8.93      4.05 o 
 -11   4   4        5.95       11.75     11.96 o 
 -10   4   4       28.92       35.24      6.53 o 
  -9   4   4       25.69       27.44      5.75 o 
  -8   4   4       40.83       34.25      6.44 o 
  -7   4   4       13.08        8.61      6.13 o 
  -6   4   4        2.24        5.44      3.91 o 
  -5   4   4       43.99       51.76      5.59 o 
  -4   4   4      210.09      221.57     10.05 o 
  -3   4   4       28.29       21.21      4.88 o 
  -2   4   4      107.68      133.90      5.99 o 
  -1   4   4     1044.98      964.80     15.51 o 
   0   4   4      432.80      498.60      8.86 o 
   1   4   4      233.57      228.64      5.17 o 
   2   4   4      331.59      377.65      8.12 o 
   3   4   4       78.83       67.81      4.19 o 
   4   4   4       44.38       55.12      3.95 o 
   5   4   4        7.06        8.17      2.99 o 
   6   4   4       76.08       73.25      5.34 o 
   7   4   4       70.30       63.70      4.70 o 
   8   4   4        6.19        5.55      3.84 o 
   9   4   4        6.89        8.79      6.38 o 
  10   4   4        4.04       10.73      5.63 o 
 -11   5   4        5.16        5.89      5.67 o 
 -10   5   4        5.13       16.16      5.72 o 
  -9   5   4        4.06        5.42      5.19 o 
  -8   5   4       74.23       75.00      7.43 o 
  -7   5   4        2.41       -2.39      6.54 o 
  -6   5   4       71.45       82.53      8.04 o 
  -5   5   4        1.04        6.62      5.44 o 
  -4   5   4        4.88        6.04      4.97 o 
  -3   5   4      226.44      224.84      7.41 o 
  -2   5   4      136.38      150.66      5.93 o 
  -1   5   4      163.14      152.74      4.25 o 
   0   5   4      575.77      669.25     11.60 o 
   1   5   4       20.16       20.91      2.31 o 
   2   5   4      537.67      617.97     14.93 o 
   3   5   4      620.62      584.49     13.56 o 
   4   5   4      127.43      129.91      6.08 o 
   5   5   4       17.67       15.96      3.87 o 
   6   5   4       94.41       91.04      5.24 o 
   7   5   4       57.94       44.87      6.67 o 
   8   5   4       25.50       26.55      5.72 o 
   9   5   4        4.62       13.99      5.74 o 
 -10   6   4       10.83       15.47      6.32 o 
  -9   6   4        0.45       -2.86      5.17 o 
  -8   6   4       30.98       30.52      9.89 o 
  -7   6   4       39.92       32.39      6.86 o 
  -6   6   4       14.26       14.67      5.52 o 
  -5   6   4       24.70       22.20      5.95 o 
  -4   6   4       99.13      111.27      7.66 o 
  -3   6   4      166.01      164.83      6.76 o 
  -2   6   4       76.79       86.61      5.00 o 
  -1   6   4       68.69       65.75      3.87 o 
   0   6   4       25.50       24.38      2.89 o 
   1   6   4       16.43       18.26      3.08 o 
   2   6   4       86.72       90.87      4.82 o 
   3   6   4       75.98       82.42      5.10 o 
   4   6   4       25.39       33.20      4.70 o 
   5   6   4       35.14       31.75      5.16 o 
   6   6   4        4.57        0.78      4.24 o 
   7   6   4        1.18       -0.84      4.27 o 
   8   6   4       21.71       13.79      4.78 o 
  -9   7   4       12.51       14.60      5.63 o 
  -8   7   4       26.57       39.19      6.76 o 
  -7   7   4        3.38       -1.10      4.33 o 
  -6   7   4       36.41       33.48      5.11 o 
  -5   7   4        4.67       -1.48      4.94 o 
  -4   7   4        0.24       -2.28      3.42 o 
  -3   7   4       64.82       58.58      4.80 o 
  -2   7   4        5.68        6.65      3.03 o 
  -1   7   4       35.91       28.92      3.62 o 
   0   7   4       76.58       78.36      5.25 o 
   1   7   4       24.16       29.93      4.21 o 
   2   7   4      467.39      493.73     18.39 o 
   3   7   4       74.29       77.02      5.97 o 
   4   7   4       29.42       25.59      7.68 o 
   5   7   4        1.01        8.05      4.56 o 
   6   7   4       43.32       49.97      5.67 o 
   7   7   4       31.14       30.19      5.45 o 
  -8   8   4       14.12       19.75      5.85 o 
  -7   8   4       38.70       39.26      6.35 o 
  -6   8   4        2.71        5.44      4.55 o 
  -5   8   4        5.62        4.41      4.83 o 
  -4   8   4       30.35       26.85      4.70 o 
  -3   8   4      114.53      101.55      6.51 o 
  -2   8   4      119.75      140.96      6.46 o 
  -1   8   4        1.45        2.02      5.06 o 
   0   8   4        2.08       -4.11      4.73 o 
   1   8   4        0.68        3.80      5.26 o 
   2   8   4       16.91       32.42      6.12 o 
   3   8   4       22.29       22.25      6.22 o 
   4   8   4       28.54       30.44      6.58 o 
   5   8   4       24.75       16.43      5.02 o 
   6   8   4        1.33        6.36      5.71 o 
  -6   9   4        5.92       10.62      6.05 o 
  -5   9   4        6.04        6.25      5.31 o 
  -4   9   4        1.48       -1.12      3.99 o 
  -3   9   4       11.97        7.86      7.31 o 
  -2   9   4        8.14        7.34      6.32 o 
  -1   9   4        3.30       -4.15      6.32 o 
   0   9   4       97.83      104.90      8.35 o 
   1   9   4        1.58        5.74      5.49 o 
   2   9   4       28.39       23.37      6.25 o 
   3   9   4        4.24        1.89      5.19 o 
   4   9   4       10.46       10.11      8.77 o 
  -2  10   4       11.41       -6.60      6.76 o 
  -1  10   4       18.86       21.37     10.85 o 
   0  10   4       11.74       19.14     10.53 o 
 -12   0   5        0.52       14.04      7.02 o 
 -11   0   5        8.73        9.25      6.38 o 
 -10   0   5       84.65       87.95      6.99 o 
  -9   0   5       18.18       31.97      5.40 o 
  -8   0   5       38.77       41.14      5.30 o 
  -7   0   5       79.84       78.81      5.86 o 
  -6   0   5       80.16       70.42      5.74 o 
  -5   0   5     1613.64     1744.97     65.08 o 
  -4   0   5        9.98        5.23      3.72 o 
  -3   0   5       48.13       49.07     10.05 o 
  -2   0   5      770.31      622.38     24.56 o 
  -1   0   5       29.45       32.22      6.06 o 
   0   0   5       28.60       30.62      4.79 o 
   1   0   5     1111.57     1246.36     47.53 o 
   2   0   5      388.35      358.65      9.06 o 
   3   0   5      517.71      618.08     14.60 o 
   4   0   5       78.74       86.13      7.66 o 
   5   0   5       42.23       46.15      4.52 o 
   6   0   5      133.22      131.96      7.04 o 
   7   0   5      156.98      149.00      7.97 o 
   8   0   5        2.40        4.15      6.70 o 
   9   0   5        1.74       -9.57      6.38 o 
  10   0   5       20.94       12.44      8.93 o 
  11   0   5        9.43       22.97      9.57 o 
 -12   1   5        5.96       19.40      5.52 o 
 -11   1   5       23.80       12.06      5.50 o 
 -10   1   5      115.21      112.39      5.41 o 
  -9   1   5      144.60      145.81      5.97 o 
  -8   1   5      228.95      242.70      7.31 o 
  -7   1   5       62.59       76.10      4.13 o 
  -6   1   5       78.57       72.04      3.80 o 
  -5   1   5      110.05      118.02      4.35 o 
  -4   1   5      969.31      894.28     17.25 o 
  -3   1   5      258.17      281.00      7.93 o 
  -2   1   5     1006.21      931.82     32.41 o 
  -1   1   5     1330.88     1503.35     38.90 o 
   0   1   5       65.65       50.05      4.19 o 
   1   1   5     1423.84     1553.08     29.14 o 
   2   1   5        7.30        9.86      2.09 o 
   3   1   5     1465.04     1666.48     39.41 o 
   4   1   5      737.96      679.84     12.68 o 
   5   1   5       18.60       24.22      2.59 o 
   6   1   5      251.81      233.22      6.80 o 
   7   1   5       17.80       16.73      3.69 o 
   8   1   5       19.43       14.50      3.67 o 
   9   1   5      137.34      113.24      8.46 o 
  10   1   5        0.88        3.87      6.28 o 
 -12   2   5       13.67       13.85      5.67 o 
 -11   2   5       20.83       24.98      8.13 o 
 -10   2   5       76.39       59.61      6.76 o 
  -9   2   5       48.06       53.53      5.05 o 
  -8   2   5      133.04      140.19      5.46 o 
  -7   2   5      354.87      377.56      9.38 o 
  -6   2   5       37.46       44.63      3.14 o 
  -5   2   5     1929.70     2320.10     48.74 o 
  -4   2   5      154.11      150.61     13.88 o 
  -3   2   5       32.66       38.40      3.27 o 
  -2   2   5      690.13      566.06     15.90 o 
  -1   2   5      775.22      798.12     17.74 o 
   0   2   5      242.59      189.25      4.97 o 
   1   2   5      473.10      558.11     13.56 o 
   2   2   5       11.55        9.71      2.09 o 
   3   2   5      476.78      559.12     12.28 o 
   4   2   5       18.35       21.81      2.84 o 
   5   2   5       68.48       85.40      4.26 o 
   6   2   5       23.76       25.17      3.27 o 
   7   2   5       50.94       61.26      4.95 o 
   8   2   5      117.97      106.39      6.19 o 
   9   2   5       22.16       17.39      4.14 o 
  10   2   5        7.87        7.76      4.98 o 
 -12   3   5        0.33       10.70     10.37 o 
 -11   3   5       10.91       15.11     11.32 o 
 -10   3   5       16.82       23.05      6.18 o 
  -9   3   5       56.79       61.06      7.33 o 
  -8   3   5       47.07       57.39      7.40 o 
  -7   3   5      103.55      107.21      5.91 o 
  -6   3   5      207.84      205.42      6.50 o 
  -5   3   5        8.26       10.61      2.21 o 
  -4   3   5      148.94      156.87     12.28 o 
  -3   3   5      108.10      115.80      6.79 o 
  -2   3   5      343.92      313.97     10.13 o 
  -1   3   5     1659.44     1780.56     49.22 o 
   0   3   5     1189.81     1078.31     18.58 o 
   1   3   5      690.94      788.77     18.10 o 
   2   3   5        0.16        1.72      1.83 o 
   3   3   5      280.09      335.54      8.52 o 
   4   3   5        8.51        9.01      2.87 o 
   5   3   5      278.86      332.73      9.12 o 
   6   3   5      301.83      286.79      9.12 o 
   7   3   5       17.70       21.45      3.61 o 
   8   3   5       38.96       42.17      4.47 o 
   9   3   5       15.66       18.27      4.17 o 
  10   3   5       19.95       23.84      4.70 o 
 -11   4   5        7.09        5.08     10.37 o 
 -10   4   5       11.27       17.76      5.97 o 
  -9   4   5       14.73        9.41      5.41 o 
  -8   4   5       15.68       11.16      7.50 o 
  -7   4   5      119.01      110.26      8.43 o 
  -6   4   5       65.79       69.61      4.96 o 
  -5   4   5      252.17      279.63     11.85 o 
  -4   4   5       18.25       24.74      5.55 o 
  -3   4   5      289.31      333.15     12.44 o 
  -2   4   5      192.82      195.78     11.38 o 
  -1   4   5      920.40      977.42     21.79 o 
   0   4   5      628.25      583.54     10.21 o 
   1   4   5      371.89      389.15      7.42 o 
   2   4   5       68.29       63.40      2.55 o 
   3   4   5       70.44       82.01      4.51 o 
   4   4   5      186.77      177.00      6.33 o 
   5   4   5        4.00        4.34      3.68 o 
   6   4   5       34.51       35.61      4.01 o 
   7   4   5        7.34       14.44      3.54 o 
   8   4   5       20.32       23.40      4.23 o 
   9   4   5        0.58        7.04      4.16 o 
  10   4   5        1.51        9.09      5.19 o 
 -11   5   5        0.41        1.50      5.95 o 
 -10   5   5        3.93        6.64      5.59 o 
  -9   5   5       10.94       17.51      6.70 o 
  -8   5   5       29.97       16.83      5.72 o 
  -7   5   5      120.68      109.44      8.63 o 
  -6   5   5       64.88       63.59     10.53 o 
  -5   5   5        1.08       -5.94      5.55 o 
  -4   5   5        2.13        4.01      5.46 o 
  -3   5   5       96.14      113.96      7.66 o 
  -2   5   5       71.93       66.46      5.03 o 
  -1   5   5      312.47      330.77      6.90 o 
   0   5   5      347.08      332.45      6.95 o 
   1   5   5      600.87      681.04     11.88 o 
   2   5   5       27.16       29.43      3.56 o 
   3   5   5      138.18      124.23      5.52 o 
   4   5   5      231.10      212.33     12.67 o 
   5   5   5       59.80       67.61      5.14 o 
   6   5   5        6.21        1.27      5.20 o 
   7   5   5       12.26       10.56      3.71 o 
   8   5   5        4.81        8.48      4.95 o 
   9   5   5        7.26       18.50      5.59 o 
 -10   6   5       10.32       22.08      6.27 o 
  -9   6   5       42.35       49.43      6.65 o 
  -8   6   5      104.28      100.33      8.79 o 
  -7   6   5      119.63      123.50      9.26 o 
  -6   6   5       13.81       18.89      5.67 o 
  -5   6   5       78.59       76.56      9.89 o 
  -4   6   5       11.11        9.97      4.21 o 
  -3   6   5       21.32       18.98      4.33 o 
  -2   6   5      141.65      134.08      6.03 o 
  -1   6   5       77.20       82.40      4.23 o 
   0   6   5      144.48      118.45      4.78 o 
   1   6   5       71.87       85.21      4.16 o 
   2   6   5       45.51       46.42      5.90 o 
   3   6   5       19.15       18.97      3.93 o 
   4   6   5      138.33      134.95      6.28 o 
   5   6   5       21.48       20.59      6.96 o 
   6   6   5        9.16        6.67      4.39 o 
   7   6   5       35.86       33.11      5.48 o 
   8   6   5        7.68        8.10     12.08 o 
  -9   7   5        6.14       11.32      6.32 o 
  -8   7   5       19.57       26.70      6.95 o 
  -7   7   5       19.46       27.82      6.20 o 
  -6   7   5       10.70        4.90      6.21 o 
  -5   7   5        0.81        0.24      4.05 o 
  -4   7   5        4.79       -1.35      5.77 o 
  -3   7   5       25.88       30.39      4.21 o 
  -2   7   5      108.39       98.09      5.57 o 
  -1   7   5       28.88       31.96      3.46 o 
   0   7   5       17.62       14.49      4.13 o 
   1   7   5      581.65      631.13     24.93 o 
   2   7   5        1.44       -0.09      4.26 o 
   3   7   5      156.25      154.69      7.80 o 
   4   7   5       32.46       31.38      5.17 o 
   5   7   5       38.16       30.79      6.51 o 
   6   7   5       23.98       39.42      5.70 o 
   7   7   5        0.26        1.75      4.68 o 
  -7   8   5       30.00       39.11      6.06 o 
  -6   8   5        2.18        4.00      4.55 o 
  -5   8   5        3.21        9.44      4.52 o 
  -4   8   5        1.58       -3.18      4.52 o 
  -3   8   5        9.69        8.82      3.86 o 
  -2   8   5       21.22       31.38      4.16 o 
  -1   8   5        3.47        6.80      3.80 o 
   0   8   5       30.54       31.31      5.81 o 
   1   8   5       39.17       46.45      5.89 o 
   2   8   5       31.68       27.04      5.90 o 
   3   8   5       31.56       27.64      6.86 o 
   4   8   5       56.81       53.60      7.49 o 
   5   8   5       32.59       31.37      7.20 o 
   6   8   5        9.03       19.19      5.64 o 
  -5   9   5        1.34       -0.70      4.61 o 
  -4   9   5       13.61       15.96      7.75 o 
  -3   9   5        3.65        4.22      5.40 o 
  -2   9   5       29.23       14.34      6.53 o 
  -1   9   5        5.05       -2.87      8.61 o 
   0   9   5        7.78        8.24      6.22 o 
   1   9   5       40.46       50.30      6.95 o 
   2   9   5        0.59        1.82      5.70 o 
   3   9   5       36.36       41.15      6.97 o 
   4   9   5        6.68       10.49      7.66 o 
 -12   0   6        2.68        2.71     13.56 o 
 -11   0   6        3.68        8.29      5.74 o 
 -10   0   6       12.67       22.46     10.21 o 
  -9   0   6      281.54      261.31     11.39 o 
  -8   0   6       62.21       60.39      5.97 o 
  -7   0   6        0.14       -5.91      3.94 o 
  -6   0   6        7.35        8.64      3.68 o 
  -5   0   6        0.04        5.66      4.22 o 
  -4   0   6     2919.54     3332.93     83.55 o 
  -3   0   6        0.73        9.89      6.38 o 
  -2   0   6      161.55      193.00     10.85 o 
  -1   0   6      149.86      120.27      8.93 o 
   0   0   6       63.92       66.99      6.06 o 
   1   0   6      743.57      779.97     31.58 o 
   2   0   6      129.16      125.00      5.44 o 
   3   0   6       23.19       35.05      2.96 o 
   4   0   6       13.43       14.07      2.92 o 
   5   0   6        4.98        6.87      3.36 o 
   6   0   6      110.19      101.84      6.35 o 
   7   0   6        0.91        1.37      4.01 o 
   8   0   6       16.44       29.99      8.61 o 
   9   0   6       14.56        7.66      7.02 o 
  10   0   6        0.06        3.51      7.98 o 
 -12   1   6        1.54        9.57     14.36 o 
 -11   1   6        6.92        6.05      7.34 o 
 -10   1   6        2.30        8.03      3.30 o 
  -9   1   6       57.08       56.99      4.36 o 
  -8   1   6       39.80       41.08      3.62 o 
  -7   1   6       11.76       10.06      2.89 o 
  -6   1   6        7.59       13.16      3.24 o 
  -5   1   6      297.79      292.03      8.74 o 
  -4   1   6      532.73      568.83     13.92 o 
  -3   1   6       16.59       21.22      3.07 o 
  -2   1   6        6.42        6.48      2.81 o 
  -1   1   6      710.48      730.45     20.41 o 
   0   1   6       69.07       92.06     10.53 o 
   1   1   6      124.40      132.77      4.90 o 
   2   1   6     1036.69     1235.19     23.92 o 
   3   1   6     1012.60     1052.39     20.93 o 
   4   1   6      218.14      237.44      5.80 o 
   5   1   6      229.69      211.96      5.72 o 
   6   1   6       89.02       92.08      5.48 o 
   7   1   6        5.08        2.49      3.74 o 
   8   1   6       47.39       44.94      4.54 o 
   9   1   6        4.88        6.68      5.04 o 
  10   1   6        5.34        2.23      6.38 o 
 -12   2   6        4.03        9.61     10.69 o 
 -11   2   6        5.00       15.29      9.41 o 
 -10   2   6       19.21       25.66      6.06 o 
  -9   2   6      146.18      155.23      7.41 o 
  -8   2   6      103.93       92.39      4.61 o 
  -7   2   6       20.06       20.93      3.17 o 
  -6   2   6       91.57       96.11      4.69 o 
  -5   2   6      243.59      235.58      7.32 o 
  -4   2   6      516.40      518.89     15.44 o 
  -3   2   6      142.76      146.00      5.56 o 
  -2   2   6        5.64        9.48      2.88 o 
  -1   2   6     1033.47     1001.49     22.16 o 
   0   2   6      184.16      224.38      8.92 o 
   1   2   6       93.67       92.19      3.90 o 
   2   2   6      233.12      278.54      7.21 o 
   3   2   6      642.26      608.62     13.39 o 
   4   2   6      202.64      205.93      6.40 o 
   5   2   6       65.68       59.60      3.92 o 
   6   2   6       38.41       38.45      3.89 o 
   7   2   6       61.73       56.13      4.88 o 
   8   2   6       48.18       42.39      4.60 o 
   9   2   6       13.30       13.35      4.21 o 
  10   2   6        2.74        5.40      6.49 o 
 -12   3   6        1.76        8.39      6.20 o 
 -11   3   6        3.31        6.72      5.75 o 
 -10   3   6        0.26       -6.06      5.30 o 
  -9   3   6       69.16       69.74      7.55 o 
  -8   3   6       60.42       58.44      5.25 o 
  -7   3   6       59.69       57.90      4.74 o 
  -6   3   6       30.76       35.09      4.40 o 
  -5   3   6      204.28      208.42      6.65 o 
  -4   3   6      155.97      185.11      8.95 o 
  -3   3   6      167.36      143.52      5.22 o 
  -2   3   6      324.57      327.79      7.37 o 
  -1   3   6      433.05      369.09      9.74 o 
   0   3   6     2265.80     2594.15     42.47 o 
   1   3   6       53.29       58.74      3.74 o 
   2   3   6      313.05      342.94      7.48 o 
   3   3   6      177.28      162.07      5.66 o 
   4   3   6      354.27      375.11      9.76 o 
   5   3   6      269.65      237.32      7.57 o 
   6   3   6       15.50       15.42      3.57 o 
   7   3   6       30.13       23.49      3.80 o 
   8   3   6        8.12        9.09      3.78 o 
   9   3   6       49.59       42.68      4.90 o 
  10   3   6       30.91       40.48      5.03 o 
 -11   4   6        2.38       -2.84      6.08 o 
 -10   4   6       10.03        2.00      8.61 o 
  -9   4   6       10.59       13.39      5.85 o 
  -8   4   6       41.79       51.56      6.86 o 
  -7   4   6      302.46      293.71     10.16 o 
  -6   4   6      572.82      636.42     29.35 o 
  -5   4   6        9.94       12.80      5.25 o 
  -4   4   6      117.75      138.62      8.32 o 
  -3   4   6      215.11      228.34     14.51 o 
  -2   4   6        0.91        2.84      2.40 o 
  -1   4   6       85.55       86.72      3.83 o 
   0   4   6      207.17      197.47      5.25 o 
   1   4   6      150.73      143.23      4.35 o 
   2   4   6        0.66       -0.87      1.98 o 
   3   4   6       56.63       52.25      3.89 o 
   4   4   6      112.92      138.59      5.72 o 
   5   4   6       68.44       68.61      5.30 o 
   6   4   6       25.49       24.54      3.87 o 
   7   4   6       23.85       25.24      3.93 o 
   8   4   6       21.78       19.14      4.24 o 
   9   4   6       48.39       45.62      5.27 o 
 -11   5   6       10.91        2.41      5.95 o 
 -10   5   6       12.16        1.92      5.44 o 
  -9   5   6       28.99       22.33      6.32 o 
  -8   5   6       52.72       60.34      7.76 o 
  -7   5   6       97.74       83.97      7.81 o 
  -6   5   6        8.52       10.53      7.34 o 
  -5   5   6        4.97        4.60      5.25 o 
  -4   5   6       50.00       50.22      6.71 o 
  -3   5   6        3.84        6.93      5.90 o 
  -2   5   6        0.52        0.71      3.60 o 
  -1   5   6      104.56       87.37      4.42 o 
   0   5   6      439.29      462.50      9.67 o 
   1   5   6      367.48      323.06      7.55 o 
   2   5   6      158.59      145.92      5.77 o 
   3   5   6        9.02        9.93      3.51 o 
   4   5   6      127.59      128.10      6.31 o 
   5   5   6       54.90       51.31      4.65 o 
   6   5   6       33.49       28.57      4.11 o 
   7   5   6       50.64       44.45      4.52 o 
   8   5   6        3.67       11.79      4.77 o 
 -10   6   6        6.57        9.76     11.17 o 
  -9   6   6        1.26       -3.30      5.43 o 
  -8   6   6       20.49       24.00      6.86 o 
  -7   6   6      129.36      134.22     11.17 o 
  -6   6   6       43.78       38.95      6.63 o 
  -5   6   6       18.58       13.56      5.94 o 
  -4   6   6       67.93       64.99      5.62 o 
  -3   6   6      129.53      120.35      6.76 o 
  -2   6   6        0.21        2.70      3.90 o 
  -1   6   6       49.71       50.60      4.60 o 
   0   6   6       84.58       89.81      5.07 o 
   1   6   6      126.29      142.34      6.08 o 
   2   6   6      195.19      219.33      8.89 o 
   3   6   6      188.01      200.98      7.87 o 
   4   6   6       38.13       38.38      6.08 o 
   5   6   6       12.24       11.13      3.98 o 
   6   6   6        3.03        5.18      4.49 o 
   7   6   6       11.35       11.54      4.68 o 
   8   6   6        5.64        2.81      4.65 o 
  -9   7   6       17.64       22.40      6.21 o 
  -8   7   6       18.77       17.10      6.72 o 
  -7   7   6       15.74       20.98     12.60 o 
  -6   7   6        4.90        5.46      4.53 o 
  -5   7   6        1.92       -0.06      4.39 o 
  -4   7   6        0.34        4.10      4.22 o 
  -3   7   6       26.31       27.29      4.62 o 
  -2   7   6       10.36        7.72      6.08 o 
  -1   7   6       15.16       14.54      3.96 o 
   0   7   6       53.12       44.03      5.49 o 
   1   7   6       32.73       28.72      5.29 o 
   2   7   6      157.25      186.20      8.53 o 
   3   7   6       23.63       13.22      6.70 o 
   4   7   6       24.82       24.84      4.81 o 
   5   7   6       29.50       32.75      8.77 o 
   6   7   6       14.86       20.39      5.08 o 
   7   7   6        3.93       14.37      4.93 o 
  -7   8   6        6.41        5.20      4.63 o 
  -6   8   6        0.63        1.78      4.31 o 
  -5   8   6        8.11        7.49      4.93 o 
  -4   8   6        9.27       13.08      7.90 o 
  -3   8   6        0.20        9.29      4.49 o 
  -2   8   6       27.99       30.68      7.27 o 
  -1   8   6       31.21       27.76      9.40 o 
   0   8   6        9.39       13.43      4.95 o 
   1   8   6       32.19       38.97      6.40 o 
   2   8   6      221.07      236.12     12.54 o 
   3   8   6        5.13       -0.27      5.58 o 
   4   8   6       19.97       30.15      7.98 o 
   5   8   6        8.65        3.86     11.01 o 
  -5   9   6        4.24       12.01      5.36 o 
  -4   9   6       23.96       25.07      7.82 o 
  -3   9   6        2.31       -0.72     11.01 o 
  -2   9   6        6.21       -1.28      7.66 o 
  -1   9   6       18.67       18.12      7.02 o 
   0   9   6        5.86        4.49      6.38 o 
   1   9   6        4.66        5.55      7.34 o 
   2   9   6       92.01      115.99      9.43 o 
   3   9   6       17.86       16.51      6.21 o 
 -12   0   7        1.36      -11.01      7.34 o 
 -11   0   7        9.38        7.90      8.77 o 
 -10   0   7        0.28        2.55      4.51 o 
  -9   0   7       43.38       36.80      7.02 o 
  -8   0   7        3.27       12.67      5.58 o 
  -7   0   7       11.22       23.55      7.18 o 
  -6   0   7       21.89       16.52      4.75 o 
  -5   0   7     1274.67     1548.02     41.16 o 
  -4   0   7      112.62       94.09      6.35 o 
  -3   0   7     1114.45     1256.25     46.89 o 
  -2   0   7     1570.64     1565.69     57.10 o 
  -1   0   7      525.06      504.03     21.69 o 
   0   0   7       39.84       30.94      4.79 o 
   1   0   7      367.21      530.51     23.29 o 
   2   0   7       30.88       31.53      3.29 o 
   3   0   7      286.78      308.94      8.67 o 
   4   0   7        6.46        5.35      2.82 o 
   5   0   7      108.25      111.83      6.63 o 
   6   0   7       14.24        6.18      4.39 o 
   7   0   7        0.00       -2.87      5.74 o 
   8   0   7       16.50       10.53      7.98 o 
   9   0   7        1.84        6.70      7.02 o 
  10   0   7        2.78        2.87      7.66 o 
 -12   1   7        3.44        9.89      7.34 o 
 -11   1   7       12.86       12.38      7.23 o 
 -10   1   7       21.19       16.03      3.40 o 
  -9   1   7        2.92       -0.67      3.23 o 
  -8   1   7        8.55        7.27      3.37 o 
  -7   1   7        0.78       -0.46      3.11 o 
  -6   1   7       26.75       26.50      3.91 o 
  -5   1   7      142.23      174.10      5.83 o 
  -4   1   7      419.37      425.03     11.52 o 
  -3   1   7      383.91      400.05     10.54 o 
  -2   1   7      504.77      486.38     14.97 o 
  -1   1   7      121.15       93.82      5.52 o 
   0   1   7      240.19      204.01      8.93 o 
   1   1   7     1580.07     1789.68     39.35 o 
   2   1   7       35.97       33.76      2.70 o 
   3   1   7       52.18       56.75      3.33 o 
   4   1   7      133.72      118.79      4.82 o 
   5   1   7      112.72      127.68      4.43 o 
   6   1   7      252.41      224.83     10.69 o 
   7   1   7        6.10        2.12      3.70 o 
   8   1   7        2.32       -7.42      4.95 o 
   9   1   7       20.12        8.97      7.82 o 
  10   1   7        9.53        4.63     12.28 o 
 -12   2   7        1.61       15.36      5.75 o 
 -11   2   7        3.60       11.32      6.54 o 
 -10   2   7        6.47       11.26      4.14 o 
  -9   2   7        9.98        7.57      4.04 o 
  -8   2   7       49.85       47.84      4.88 o 
  -7   2   7        2.77        7.41      2.97 o 
  -6   2   7       81.50       84.22      4.31 o 
  -5   2   7      567.04      604.80     15.00 o 
  -4   2   7        9.12       10.52      5.04 o 
  -3   2   7      160.12      181.87      6.49 o 
  -2   2   7      681.11      734.30     17.09 o 
  -1   2   7      253.31      267.68      7.82 o 
   0   2   7       28.57       23.44      4.06 o 
   1   2   7      482.52      536.10     11.92 o 
   2   2   7       73.19       69.97      3.66 o 
   3   2   7      104.67       93.89      4.26 o 
   4   2   7      257.99      228.57      7.69 o 
   5   2   7       56.99       63.79      4.26 o 
   6   2   7      171.10      161.47      6.26 o 
   7   2   7       62.15       51.54      4.69 o 
   8   2   7        7.18        3.71      3.81 o 
   9   2   7       27.64       34.72      4.78 o 
 -12   3   7        3.53       14.26      6.81 o 
 -11   3   7        1.26       -4.10      9.73 o 
 -10   3   7       51.08       44.68      6.99 o 
  -9   3   7       26.60       35.37      6.44 o 
  -8   3   7        5.32        2.42      4.17 o 
  -7   3   7       32.57       34.31      5.36 o 
  -6   3   7       89.83       85.29      5.44 o 
  -5   3   7      319.12      320.90      9.26 o 
  -4   3   7       38.55       37.33      4.66 o 
  -3   3   7      338.92      375.37     10.14 o 
  -2   3   7      114.02      118.73      4.09 o 
  -1   3   7      297.19      297.11     10.93 o 
   0   3   7      743.57      739.20     15.32 o 
   1   3   7      271.01      310.30      7.05 o 
   2   3   7       19.15       19.73      4.08 o 
   3   3   7       81.47       79.96      4.18 o 
   4   3   7      243.21      256.09      7.88 o 
   5   3   7       10.90       15.45      3.47 o 
   6   3   7       53.90       50.01      4.74 o 
   7   3   7        5.79       10.14      3.30 o 
   8   3   7        3.12        6.36      4.81 o 
   9   3   7       30.30       34.92      5.18 o 
 -11   4   7        7.88        5.90      6.09 o 
 -10   4   7        0.57       -6.31      9.09 o 
  -9   4   7       61.02       57.20     11.64 o 
  -8   4   7       57.98       69.06      7.67 o 
  -7   4   7      624.61      619.20     29.51 o 
  -6   4   7      102.22       93.38     13.88 o 
  -5   4   7        9.92       13.74      5.55 o 
  -4   4   7      186.07      172.98     12.12 o 
  -3   4   7       33.08       32.14      7.66 o 
  -2   4   7      568.90      544.88     13.69 o 
  -1   4   7       42.01       44.49      3.24 o 
   0   4   7        2.92        3.19      2.26 o 
   1   4   7       54.49       57.19      3.17 o 
   2   4   7        2.63        0.35      3.09 o 
   3   4   7      129.72      166.57      7.29 o 
   4   4   7      428.85      410.44     13.72 o 
   5   4   7       56.37       62.65      4.66 o 
   6   4   7       18.45       13.40      3.82 o 
   7   4   7       25.20       19.80      5.01 o 
   8   4   7       31.64       27.37      4.54 o 
   9   4   7       39.93       43.52      5.27 o 
 -11   5   7        0.53       15.72      7.02 o 
 -10   5   7        4.88       11.64      6.43 o 
  -9   5   7       13.62        7.73      6.70 o 
  -8   5   7        1.05       10.05      5.86 o 
  -7   5   7        7.75        7.74      5.82 o 
  -6   5   7       95.53       97.00      8.74 o 
  -5   5   7      120.83      125.96     11.80 o 
  -4   5   7       27.64       34.69      7.34 o 
  -3   5   7       33.86       30.17     16.75 o 
  -2   5   7      164.60      162.42      7.46 o 
  -1   5   7      194.31      188.08      7.60 o 
   0   5   7      311.16      288.52      9.84 o 
   1   5   7      135.83      151.75      5.92 o 
   2   5   7        8.86        6.93      3.37 o 
   3   5   7      118.84      116.10      5.65 o 
   4   5   7       17.35       10.77      4.07 o 
   5   5   7       47.60       42.38      5.76 o 
   6   5   7       14.17       12.77      4.70 o 
   7   5   7        0.21       -1.74      3.75 o 
   8   5   7       14.01       15.73      4.93 o 
 -10   6   7       12.44       16.43      6.32 o 
  -9   6   7       12.32       21.05      6.54 o 
  -8   6   7       24.88       16.73      6.53 o 
  -7   6   7      199.56      188.43     11.25 o 
  -6   6   7       47.70       58.61      9.09 o 
  -5   6   7       24.68       17.36      5.58 o 
  -4   6   7        9.59       13.71      4.48 o 
  -3   6   7       18.29       10.73      4.47 o 
  -2   6   7       31.63       33.06      4.98 o 
  -1   6   7       38.97       39.67      4.83 o 
   0   6   7        3.72        2.98      4.16 o 
   1   6   7       59.05       54.04      5.52 o 
   2   6   7       17.51       17.88      3.87 o 
   3   6   7      206.86      247.29      8.46 o 
   4   6   7        6.61        9.57      3.86 o 
   5   6   7        3.78        2.19      4.03 o 
   6   6   7       23.17       20.63      5.16 o 
   7   6   7       11.33       12.16      6.98 o 
  -9   7   7        0.57        3.30      8.45 o 
  -8   7   7       12.10       19.72      6.82 o 
  -7   7   7        6.33        4.43      8.29 o 
  -6   7   7       24.35       18.68      5.30 o 
  -5   7   7       38.88       44.13      5.44 o 
  -4   7   7       51.25       51.47      5.41 o 
  -3   7   7       93.88       93.26      6.45 o 
  -2   7   7       19.08       19.42      4.22 o 
  -1   7   7        2.90       -3.99      6.02 o 
   0   7   7       71.55       61.91      6.19 o 
   1   7   7      173.96      172.49      8.39 o 
   2   7   7       17.25        9.94      6.83 o 
   3   7   7       63.40       55.21      5.77 o 
   4   7   7       71.96       61.96      5.94 o 
   5   7   7       35.92       40.33      5.38 o 
   6   7   7        0.99        4.69      5.51 o 
  -7   8   7        6.81        7.13      4.63 o 
  -6   8   7        8.72       -0.43      6.72 o 
  -5   8   7       11.50        9.97      5.44 o 
  -4   8   7       32.46       33.03      5.27 o 
  -3   8   7       15.98       22.30      4.54 o 
  -2   8   7       14.44       18.91      6.55 o 
  -1   8   7        0.20       -1.02      5.94 o 
   0   8   7       17.64       20.42      6.92 o 
   1   8   7       72.09       75.15      7.58 o 
   2   8   7        4.14        9.83      5.31 o 
   3   8   7        3.64        6.28      6.54 o 
   4   8   7        8.66       13.78      6.66 o 
   5   8   7        6.28       18.52      7.19 o 
  -5   9   7        9.98        4.86     11.79 o 
  -4   9   7       14.61       24.20     14.67 o 
  -3   9   7        6.75        7.91     18.50 o 
  -2   9   7       27.19       26.46      7.89 o 
  -1   9   7        3.28        0.00      8.29 o 
   0   9   7       18.70       21.55     11.96 o 
   1   9   7       47.83       42.87      7.05 o 
   2   9   7        0.61        2.42      8.61 o 
 -12   0   8        1.22       13.72      7.98 o 
 -11   0   8        4.48       10.85      5.13 o 
 -10   0   8       40.64       52.60      8.93 o 
  -9   0   8        1.32       -2.05      6.22 o 
  -8   0   8       88.43       71.46      6.77 o 
  -7   0   8       34.98       37.64      7.02 o 
  -6   0   8      189.30      176.87      8.79 o 
  -5   0   8      138.53      114.15      7.20 o 
  -4   0   8       17.22       21.67      8.45 o 
  -3   0   8       31.47       32.86      7.34 o 
  -2   0   8      466.57      466.07     21.05 o 
  -1   0   8     1153.55     1204.57     45.94 o 
   0   0   8      235.43      201.61     11.80 o 
   1   0   8       25.07       49.45      6.70 o 
   2   0   8      225.72      263.88      9.49 o 
   3   0   8        5.90        2.92      3.13 o 
   4   0   8      330.43      286.88     11.22 o 
   5   0   8        2.99        6.60      6.70 o 
   6   0   8       26.46       38.03      5.21 o 
   7   0   8       95.33       94.75     10.53 o 
   8   0   8        9.37        7.34      7.34 o 
   9   0   8        3.04        7.98      7.34 o 
 -12   1   8        0.06        9.02      5.63 o 
 -11   1   8       17.70       18.69      5.76 o 
 -10   1   8       12.95       18.28      4.57 o 
  -9   1   8       15.34       18.92      3.63 o 
  -8   1   8        9.34        3.68      3.43 o 
  -7   1   8       50.83       39.74      3.94 o 
  -6   1   8       23.25       33.06      3.69 o 
  -5   1   8       12.91       11.62      3.30 o 
  -4   1   8      992.12     1153.71     25.83 o 
  -3   1   8      428.75      430.21     11.59 o 
  -2   1   8      514.88      557.98     18.18 o 
  -1   1   8      753.11      766.52     22.33 o 
   0   1   8     1103.87     1180.60     32.59 o 
   1   1   8     1260.66     1314.08     36.66 o 
   2   1   8       22.42       27.64      2.21 o 
   3   1   8       47.01       49.76      3.41 o 
   4   1   8      162.49      159.85      5.67 o 
   5   1   8      112.75       99.75      5.76 o 
   6   1   8       39.38       39.51      4.60 o 
   7   1   8        0.26        2.94      4.38 o 
   8   1   8       16.83       20.75      5.52 o 
   9   1   8        9.67       11.99      5.36 o 
 -12   2   8        2.93        1.42      6.08 o 
 -11   2   8        5.12        5.39     10.69 o 
 -10   2   8        1.36       -3.11      3.96 o 
  -9   2   8        0.22       -2.70      3.92 o 
  -8   2   8      142.29      153.10      8.28 o 
  -7   2   8       47.11       38.22      3.89 o 
  -6   2   8      250.70      235.98      8.74 o 
  -5   2   8       25.02       27.41      4.29 o 
  -4   2   8      327.49      354.93     10.14 o 
  -3   2   8      170.82      174.92      6.44 o 
  -2   2   8      503.53      545.03     13.71 o 
  -1   2   8      330.39      351.28      9.84 o 
   0   2   8       57.87       74.01      5.49 o 
   1   2   8      392.08      361.42     10.60 o 
   2   2   8       51.41       65.67      3.70 o 
   3   2   8       68.33       68.52      4.56 o 
   4   2   8      147.51      149.45      7.18 o 
   5   2   8      129.09      134.32      5.86 o 
   6   2   8       78.39       65.52      4.95 o 
   7   2   8       13.30       10.54      3.83 o 
   8   2   8       12.68       12.97      4.84 o 
   9   2   8       20.91       25.78      5.97 o 
 -12   3   8        0.10        0.91      5.67 o 
 -11   3   8        7.84       -0.15      5.50 o 
 -10   3   8       13.88       18.94      6.70 o 
  -9   3   8        7.60        2.58      4.28 o 
  -8   3   8        4.05       -0.67      4.01 o 
  -7   3   8       66.98       63.24      5.58 o 
  -6   3   8      117.88      129.96      8.81 o 
  -5   3   8        6.92       16.40      5.17 o 
  -4   3   8        6.59        9.24      3.72 o 
  -3   3   8       69.83       59.49      4.20 o 
  -2   3   8      251.64      259.73      6.86 o 
  -1   3   8       18.34       19.19      3.13 o 
   0   3   8      166.05      199.43      6.07 o 
   1   3   8      149.17      151.99      4.73 o 
   2   3   8       64.18       79.08      4.47 o 
   3   3   8       58.13       64.13      4.11 o 
   4   3   8        9.11        4.22      3.22 o 
   5   3   8      101.91       90.30      5.20 o 
   6   3   8       29.39       30.69      3.79 o 
   7   3   8        9.57        1.25      4.22 o 
   8   3   8        4.00        6.15      6.67 o 
   9   3   8        6.87        9.37      5.52 o 
 -11   4   8        3.36       -0.71      5.81 o 
 -10   4   8       11.58       13.92      7.66 o 
  -9   4   8       42.37       40.15      8.13 o 
  -8   4   8       43.45       41.95      6.99 o 
  -7   4   8       84.54       81.34      6.07 o 
  -6   4   8      118.57      101.91      8.42 o 
  -5   4   8       22.27       17.66      5.58 o 
  -4   4   8       24.37       26.74      5.29 o 
  -3   4   8       18.89        7.19      4.95 o 
  -2   4   8      182.82      184.35      9.19 o 
  -1   4   8       21.09       12.73      2.74 o 
   0   4   8       71.85       69.81      3.91 o 
   1   4   8       61.38       54.38      3.25 o 
   2   4   8      152.24      178.10      6.53 o 
   3   4   8      157.86      155.23      6.49 o 
   4   4   8       75.62       69.97      5.45 o 
   5   4   8      116.42      114.82      5.72 o 
   6   4   8       25.57       17.71      3.86 o 
   7   4   8       26.98       20.60      3.72 o 
   8   4   8       24.82       34.64      5.00 o 
 -10   5   8        2.18        3.74      5.63 o 
  -9   5   8       22.85       20.39      6.08 o 
  -8   5   8        1.37       -1.44      5.36 o 
  -7   5   8       20.75       13.72      7.34 o 
  -6   5   8        6.26       12.07      5.99 o 
  -5   5   8       14.24       14.24      6.28 o 
  -4   5   8       66.49       71.14      7.08 o 
  -3   5   8      121.71      120.42      8.65 o 
  -2   5   8       57.54       49.68      4.88 o 
  -1   5   8       70.10       69.98      5.19 o 
   0   5   8      154.56      145.59      4.92 o 
   1   5   8       52.76       43.18      4.10 o 
   2   5   8      125.74      136.85      5.95 o 
   3   5   8        2.34        4.09      3.62 o 
   4   5   8       19.52       22.75      5.34 o 
   5   5   8       16.26       12.36      4.14 o 
   6   5   8        7.41       11.22      7.84 o 
   7   5   8       12.31        6.80      4.10 o 
   8   5   8        5.21       20.86      4.77 o 
 -10   6   8        3.84       -4.81      6.63 o 
  -9   6   8       28.18       34.79      7.31 o 
  -8   6   8       34.56       41.83      6.95 o 
  -7   6   8       65.37       66.03      9.57 o 
  -6   6   8      109.15      101.27      8.49 o 
  -5   6   8        5.30        8.01     10.05 o 
  -4   6   8       14.64        8.51      5.42 o 
  -3   6   8       82.07       75.28      5.92 o 
  -2   6   8       71.08       72.95      5.70 o 
  -1   6   8       53.17       37.77      4.73 o 
   0   6   8       52.99       60.50      5.69 o 
   1   6   8      197.43      197.83      8.89 o 
   2   6   8      307.62      338.73     10.15 o 
   3   6   8       18.74       17.90      4.07 o 
   4   6   8        3.25       -0.22      4.10 o 
   5   6   8        2.35        4.43      4.14 o 
   6   6   8        2.60       -1.63      6.38 o 
   7   6   8        5.71        5.65      5.24 o 
  -8   7   8        2.88        5.59      5.78 o 
  -7   7   8       19.49        8.59      5.44 o 
  -6   7   8       21.39       35.15      6.37 o 
  -5   7   8       14.38       21.12      4.86 o 
  -4   7   8       64.34       67.00      6.02 o 
  -3   7   8       44.56       41.21      5.07 o 
  -2   7   8       90.64       78.82      5.96 o 
  -1   7   8       48.53       45.81      7.49 o 
   0   7   8       34.35       21.07      4.97 o 
   1   7   8       64.87       42.40      5.58 o 
   2   7   8       63.75       59.02      5.95 o 
   3   7   8       12.93       10.18      7.38 o 
   4   7   8        2.48        7.26      7.34 o 
   5   7   8        2.36        4.62      5.01 o 
  -7   8   8        9.31        6.64      7.01 o 
  -6   8   8       41.21       33.51      6.21 o 
  -5   8   8        6.77        6.83      4.64 o 
  -4   8   8       33.15       43.69      5.33 o 
  -3   8   8       41.13       37.54      7.74 o 
  -2   8   8        3.64        9.89     11.01 o 
  -1   8   8        7.91       11.20      6.71 o 
   0   8   8       21.81       27.88      5.74 o 
   1   8   8       17.86       11.15      4.99 o 
   2   8   8        9.69       11.56      7.34 o 
   3   8   8        3.69       10.24      6.13 o 
   4   8   8       22.79       21.10      7.38 o 
  -4   9   8       42.56       61.99      9.08 o 
  -3   9   8        5.03        5.15      7.27 o 
  -2   9   8        5.00       -4.44      6.49 o 
   0   9   8       11.75       10.98      6.12 o 
   1   9   8        8.55        6.23      8.77 o 
 -12   0   9        3.00        1.60      7.98 o 
 -11   0   9        6.10       11.25      5.17 o 
 -10   0   9      108.22      108.35      8.01 o 
  -9   0   9       13.98        6.63      5.40 o 
  -8   0   9       20.23        9.17      5.40 o 
  -7   0   9       42.65       39.78      6.22 o 
  -6   0   9        2.50        1.78      4.96 o 
  -5   0   9        1.17       -2.84      4.33 o 
  -4   0   9        5.44        6.10      8.13 o 
  -3   0   9       12.25       24.24      7.34 o 
  -2   0   9       33.50       29.67      7.34 o 
  -1   0   9       72.33       65.08      8.29 o 
   0   0   9      213.86      234.47     13.72 o 
   1   0   9       50.40       56.78      7.34 o 
   2   0   9      146.81      111.83      6.05 o 
   3   0   9      389.15      406.74     21.05 o 
   4   0   9       43.08       39.24      7.66 o 
   5   0   9        2.84       -2.23      5.74 o 
   6   0   9       38.96       36.05      8.61 o 
   7   0   9       18.29       26.80      7.66 o 
   8   0   9       96.60       96.66     11.80 o 
   9   0   9        7.97        6.70      8.61 o 
 -12   1   9        5.62       12.28     11.96 o 
 -11   1   9       12.49       12.42      4.66 o 
 -10   1   9       75.40       74.05      5.80 o 
  -9   1   9        1.02        0.93      3.43 o 
  -8   1   9       33.26       24.68      4.16 o 
  -7   1   9       62.79       52.51      5.31 o 
  -6   1   9      111.23      130.88      5.79 o 
  -5   1   9      121.15      123.37      5.48 o 
  -4   1   9       67.14       76.10      5.18 o 
  -3   1   9       40.14       50.36      4.12 o 
  -2   1   9      467.18      481.37     15.67 o 
  -1   1   9      240.06      258.47     10.31 o 
   0   1   9      315.71      288.94     11.35 o 
   1   1   9      137.54      192.29      9.98 o 
   2   1   9       88.56       88.17      4.81 o 
   3   1   9       56.64       56.92      4.18 o 
   4   1   9       12.17       15.92      3.65 o 
   5   1   9        7.75        7.60      3.61 o 
   6   1   9      127.30      112.84      6.32 o 
   7   1   9        0.99        2.77      3.91 o 
   8   1   9        2.97       -0.30      4.85 o 
   9   1   9       24.50       20.90      6.32 o 
 -12   2   9        2.03        5.40     12.60 o 
 -11   2   9        1.65       -0.44      6.06 o 
 -10   2   9       59.44       57.04      5.93 o 
  -9   2   9       29.63       28.83      4.99 o 
  -8   2   9       61.59       58.03      6.76 o 
  -7   2   9      165.43      163.13      7.81 o 
  -6   2   9       76.53       71.08      4.58 o 
  -5   2   9       18.49       24.44      4.75 o 
  -4   2   9      102.79       78.43      5.65 o 
  -3   2   9       64.95       81.72      5.02 o 
  -2   2   9       14.17       18.11      3.68 o 
  -1   2   9       20.33       14.23      3.11 o 
   0   2   9       65.76       67.76      5.78 o 
   1   2   9      273.12      279.36      9.17 o 
   2   2   9      174.66      171.55      6.87 o 
   3   2   9      380.52      423.57     10.76 o 
   4   2   9       85.75       84.93      4.89 o 
   5   2   9      130.30      125.04      6.63 o 
   6   2   9       34.77       30.66      4.54 o 
   7   2   9       12.08       14.71      4.41 o 
   8   2   9       42.35       35.42      6.09 o 
 -11   3   9        8.01       12.94      7.98 o 
 -10   3   9        4.13        7.22      5.52 o 
  -9   3   9        0.51       -0.47      4.17 o 
  -8   3   9       49.94       44.85      5.86 o 
  -7   3   9       13.80       14.30      4.37 o 
  -6   3   9        5.44        2.29      5.33 o 
  -5   3   9       19.96       19.02      5.86 o 
  -4   3   9       96.89      104.05      7.06 o 
  -3   3   9       76.64       77.97      4.90 o 
  -2   3   9      200.62      182.04      7.05 o 
  -1   3   9      176.27      185.76      6.91 o 
   0   3   9      151.35      139.24      5.26 o 
   1   3   9      412.54      419.78     13.49 o 
   2   3   9      192.23      194.23      6.72 o 
   3   3   9      105.05      113.84      5.32 o 
   4   3   9      167.03      162.30      6.41 o 
   5   3   9       98.13      106.39      5.48 o 
   6   3   9       15.07       17.19      4.33 o 
   7   3   9        5.62        5.68      4.45 o 
   8   3   9        0.61        2.77      4.63 o 
 -11   4   9        0.72        3.44      6.43 o 
 -10   4   9       16.57        4.03      6.40 o 
  -9   4   9        9.28        5.36      5.50 o 
  -8   4   9       78.67       81.89      6.88 o 
  -7   4   9       16.28       26.45      5.18 o 
  -6   4   9        5.38        2.07      5.83 o 
  -5   4   9      104.54      125.00      8.85 o 
  -4   4   9       25.27       24.39      6.54 o 
  -3   4   9       76.51       70.44      6.85 o 
  -2   4   9       80.74       78.37      6.55 o 
  -1   4   9       17.47       18.53      3.06 o 
   0   4   9       85.62       98.95      4.66 o 
   1   4   9      210.87      210.17      6.13 o 
   2   4   9      327.64      342.11      9.77 o 
   3   4   9      245.63      279.59      8.89 o 
   4   4   9        4.84        2.87      3.67 o 
   5   4   9       37.08       37.75      4.47 o 
   6   4   9        2.04        3.57      3.81 o 
   7   4   9        5.61        1.59      4.20 o 
   8   4   9       13.40        6.98      6.55 o 
 -10   5   9        3.31        6.22     12.60 o 
  -9   5   9        0.61       -5.95      6.27 o 
  -8   5   9       27.34       14.27     13.72 o 
  -7   5   9       76.63       95.10     13.72 o 
  -6   5   9        9.50        6.98      6.54 o 
  -5   5   9      101.98      107.92      8.79 o 
  -4   5   9       43.22       42.81      6.44 o 
  -3   5   9       19.95       15.04      5.73 o 
  -2   5   9       23.03       20.60      4.43 o 
  -1   5   9       72.31       64.19      5.27 o 
   0   5   9      106.73       95.60      5.72 o 
   1   5   9      164.04      166.30      6.61 o 
   2   5   9       37.97       39.56      4.30 o 
   3   5   9      281.81      307.18      9.53 o 
   4   5   9      103.03       92.09      5.58 o 
   5   5   9       32.66       35.27      5.01 o 
   6   5   9       10.86        2.84      7.83 o 
   7   5   9        1.98        8.74      5.52 o 
  -9   6   9        2.38        9.92      6.86 o 
  -8   6   9       37.18       36.40      6.89 o 
  -7   6   9        5.39       16.69      8.77 o 
  -6   6   9       54.32       49.67      7.49 o 
  -5   6   9       73.53       75.56      7.67 o 
  -4   6   9        7.58        2.87      5.36 o 
  -3   6   9       14.44       22.79      6.95 o 
  -2   6   9       52.79       58.39      6.39 o 
  -1   6   9       56.15       49.72     10.85 o 
   0   6   9       66.57       43.62      7.05 o 
   1   6   9      112.05       81.35      6.34 o 
   2   6   9       11.03        6.24      4.63 o 
   3   6   9       42.17       51.81      4.76 o 
   4   6   9       29.41       32.17      4.76 o 
   5   6   9        9.07        9.50      4.54 o 
   6   6   9       24.54       30.81      4.97 o 
  -8   7   9        9.44       -1.13      7.98 o 
  -7   7   9       28.00       26.80      7.98 o 
  -6   7   9        1.82        8.78     12.12 o 
  -5   7   9       19.58       28.05      4.83 o 
  -4   7   9       15.54       23.36      4.94 o 
  -3   7   9       40.15       32.08      9.59 o 
  -2   7   9       32.88       29.02      7.05 o 
  -1   7   9        6.99        1.05      7.18 o 
   0   7   9        5.91        1.08      6.27 o 
   1   7   9       12.88       17.00      5.77 o 
   2   7   9       19.63       15.78      5.01 o 
   3   7   9        8.35        3.66      4.52 o 
   4   7   9        2.79        0.05      8.93 o 
   5   7   9        3.51        8.04      6.75 o 
  -6   8   9       52.21       47.69      5.82 o 
  -5   8   9       16.25       12.88      5.00 o 
  -4   8   9        4.29        6.95      4.45 o 
  -3   8   9        3.19       10.29      7.05 o 
  -2   8   9       16.17       10.47      7.35 o 
  -1   8   9       10.63       13.40      7.18 o 
   0   8   9       45.79       47.53      8.77 o 
   1   8   9       25.93       32.29      7.31 o 
   2   8   9       10.31        5.17      5.13 o 
   3   8   9       62.78       81.26      8.43 o 
  -2   9   9       13.35       12.54      8.26 o 
  -1   9   9        4.75        9.94      7.74 o 
 -12   0  10        0.92      -11.80      7.98 o 
 -11   0  10        0.08       -0.96      7.66 o 
 -10   0  10       21.97       20.40      5.97 o 
  -9   0  10       16.36       24.99      5.90 o 
  -8   0  10       52.36       38.60      8.93 o 
  -7   0  10      343.25      359.84     14.44 o 
  -6   0  10      216.23      225.99     10.99 o 
  -5   0  10      117.17      107.37      8.29 o 
  -4   0  10       89.46       96.98     10.53 o 
  -3   0  10       16.66       10.85      7.66 o 
  -2   0  10        3.89        2.87      6.70 o 
  -1   0  10      286.92      311.99     17.55 o 
   0   0  10       30.40       32.86      6.06 o 
   1   0  10       16.55        7.02      5.42 o 
   2   0  10      265.69      255.24     14.20 o 
   3   0  10       21.27       17.23      6.06 o 
   4   0  10      250.65      265.73     16.91 o 
   5   0  10      100.77       84.86     10.53 o 
   6   0  10      302.32      290.94     18.82 o 
   7   0  10       14.63       11.48      7.02 o 
   8   0  10        0.56       16.27      7.66 o 
 -12   1  10        0.16       -0.10      4.60 o 
 -11   1  10        1.48        1.61      4.47 o 
 -10   1  10        2.96        6.38      4.35 o 
  -9   1  10       32.95       35.50      5.08 o 
  -8   1  10        9.12        9.09      3.94 o 
  -7   1  10      276.38      314.79      9.39 o 
  -6   1  10        0.75        7.74      3.69 o 
  -5   1  10       54.66       50.24      5.43 o 
  -4   1  10       37.11       43.90      4.86 o 
  -3   1  10      207.81      206.34      7.75 o 
  -2   1  10       66.94       68.91      7.18 o 
  -1   1  10      157.70      155.14      8.79 o 
   0   1  10       17.50       12.27      4.52 o 
   1   1  10      158.00      126.86      5.76 o 
   2   1  10      112.53      127.90      5.79 o 
   3   1  10        9.85        5.90      4.06 o 
   4   1  10      163.21      165.69      9.36 o 
   5   1  10        9.87       11.16      3.84 o 
   6   1  10        1.26        3.59      3.78 o 
   7   1  10       19.39       26.75      5.63 o 
   8   1  10        5.76        1.02      4.85 o 
 -12   2  10        0.41        2.02      6.43 o 
 -11   2  10        1.61       -3.27      4.57 o 
 -10   2  10       56.28       62.03      5.88 o 
  -9   2  10       34.01       23.68      4.63 o 
  -8   2  10       30.37       28.15      5.05 o 
  -7   2  10      178.28      178.02      8.37 o 
  -6   2  10      328.84      327.31      9.36 o 
  -5   2  10       58.33       57.02      5.53 o 
  -4   2  10       68.98       67.95      5.38 o 
  -3   2  10        5.39       -1.02      3.92 o 
  -2   2  10       85.71       85.06      5.31 o 
  -1   2  10       54.87       58.70      5.70 o 
   0   2  10       73.60       79.91      6.31 o 
   1   2  10       32.43       30.89      4.19 o 
   2   2  10      201.34      204.45      7.90 o 
   3   2  10       27.36       23.73      4.03 o 
   4   2  10      123.38      116.77      6.26 o 
   5   2  10       50.96       53.43      5.00 o 
   6   2  10       51.46       49.25      5.20 o 
   7   2  10       16.63       19.26      4.28 o 
   8   2  10       18.18       20.72      6.20 o 
 -11   3  10        1.80        2.47      7.82 o 
 -10   3  10        1.06       -2.97      6.04 o 
  -9   3  10       10.66        7.45      4.28 o 
  -8   3  10       30.16       30.13      5.08 o 
  -7   3  10       43.65       38.86      5.19 o 
  -6   3  10      184.63      192.80     11.19 o 
  -5   3  10       35.43       20.42      6.47 o 
  -4   3  10        6.23        7.44      3.93 o 
  -3   3  10       63.69       58.62      5.55 o 
  -2   3  10       96.81      105.09      5.76 o 
  -1   3  10      165.39      205.15      7.66 o 
   0   3  10      333.31      369.86      9.70 o 
   1   3  10      243.25      237.37      8.86 o 
   2   3  10        7.55        8.46      4.02 o 
   3   3  10       16.64       13.98      3.52 o 
   4   3  10      278.81      311.65      9.28 o 
   5   3  10       33.03       22.78      4.14 o 
   6   3  10        8.56        4.35      3.93 o 
   7   3  10        4.63        9.17      4.35 o 
   8   3  10        0.71        7.37      5.04 o 
 -11   4  10        2.95       12.23      7.18 o 
 -10   4  10        2.70        4.75      5.97 o 
  -9   4  10       49.03       48.62     12.12 o 
  -8   4  10       24.71       42.05      6.90 o 
  -7   4  10       24.74       27.66     10.21 o 
  -6   4  10       29.58       28.41      6.71 o 
  -5   4  10        3.29        9.93      6.08 o 
  -4   4  10       46.46       57.65      7.14 o 
  -3   4  10       91.72       84.86      7.19 o 
  -2   4  10       75.36       71.55      6.76 o 
  -1   4  10       20.48       21.25      3.24 o 
   0   4  10       13.93        6.63      3.06 o 
   1   4  10      149.29      152.61      7.30 o 
   2   4  10      124.10      120.54      5.82 o 
   3   4  10        5.98       12.43      3.63 o 
   4   4  10       13.95       14.81      4.88 o 
   5   4  10        9.00        5.24      3.58 o 
   6   4  10        8.91        4.30      6.28 o 
   7   4  10        6.26        9.98      7.84 o 
 -10   5  10        0.04       -3.81     11.17 o 
  -9   5  10       10.58        5.66      6.75 o 
  -8   5  10       13.31       13.08      8.29 o 
  -7   5  10        7.57       10.82      5.89 o 
  -6   5  10      119.70      115.53      9.19 o 
  -5   5  10       65.41       55.08      8.77 o 
  -4   5  10       95.07       88.33      8.07 o 
  -3   5  10       86.90       94.08      8.21 o 
  -2   5  10      251.07      239.07      9.42 o 
  -1   5  10       31.45       32.52      4.70 o 
   0   5  10      102.29       93.93     10.69 o 
   1   5  10       34.99       22.27      4.55 o 
   2   5  10       27.54       30.62      4.20 o 
   3   5  10        1.25        1.60      3.44 o 
   4   5  10       26.70       38.03      4.21 o 
   5   5  10       12.13       20.28      5.53 o 
   6   5  10        0.96       10.28     11.90 o 
  -9   6  10        6.58       -2.91     10.69 o 
  -8   6  10       34.84       52.00      9.57 o 
  -7   6  10       23.74       36.66      9.89 o 
  -6   6  10       24.64       30.91      6.85 o 
  -5   6  10        8.51        5.10      5.36 o 
  -4   6  10        8.95        8.42      7.98 o 
  -3   6  10       33.36       28.44      4.73 o 
  -2   6  10       84.98       80.44      5.85 o 
  -1   6  10       16.55        8.60      5.96 o 
   0   6  10       16.59       14.39      6.52 o 
   1   6  10       10.76        1.61      5.87 o 
   2   6  10        5.36        9.66      6.79 o 
   3   6  10        4.33        9.64      4.81 o 
   4   6  10       57.01       59.52      5.23 o 
   5   6  10        5.42        6.29      4.23 o 
  -8   7  10        1.67       -7.19     18.34 o 
  -7   7  10        1.99        7.93      7.98 o 
  -6   7  10       14.52       12.02      6.13 o 
  -5   7  10       29.02       29.06      5.35 o 
  -4   7  10       53.16       48.91      5.65 o 
  -3   7  10       16.98        5.60      5.07 o 
  -2   7  10        3.60       -6.84      6.47 o 
  -1   7  10       10.12       11.01      6.75 o 
   0   7  10       17.24       22.56      6.43 o 
   1   7  10       62.86       56.00      6.23 o 
   2   7  10        0.97        1.47      9.22 o 
   3   7  10        2.88        6.90      5.16 o 
   4   7  10        2.02       -1.74      5.44 o 
  -6   8  10        9.90       17.63      5.19 o 
  -5   8  10        7.16       12.60      8.16 o 
  -4   8  10        5.91       12.31      7.19 o 
  -3   8  10        1.20       -4.54      6.18 o 
  -2   8  10        2.13       -4.60     11.32 o 
  -1   8  10        5.36       -4.70     15.47 o 
   0   8  10       39.70       60.00      8.89 o 
   1   8  10        9.43       11.81      4.83 o 
   2   8  10       44.86       39.26      7.59 o 
 -12   0  11        0.07       -0.32      8.29 o 
 -11   0  11        4.10       -6.06      7.66 o 
 -10   0  11       17.55       16.06      5.85 o 
  -9   0  11       38.63       48.18     12.92 o 
  -8   0  11      282.14      270.27     12.29 o 
  -7   0  11      116.30      127.45      9.20 o 
  -6   0  11      380.83      383.90     16.75 o 
  -5   0  11      151.35      166.25      9.63 o 
  -4   0  11       12.61        1.60      8.93 o 
  -3   0  11       28.85       29.99      8.93 o 
  -2   0  11        0.02        3.83      7.66 o 
  -1   0  11        0.54       -2.87      7.34 o 
   0   0  11        0.76       -0.96      6.06 o 
   1   0  11      101.62      108.46     10.21 o 
   2   0  11       65.67       56.15      8.61 o 
   3   0  11      270.36      296.36     18.18 o 
   4   0  11        1.48        6.38      7.02 o 
   5   0  11      165.39      150.25     13.40 o 
   6   0  11      140.41      128.88     12.76 o 
   7   0  11        0.91        1.91      7.66 o 
   8   0  11        0.01       -2.87      8.29 o 
 -11   1  11        0.02        5.45      8.11 o 
 -10   1  11       25.04       13.98      4.53 o 
  -9   1  11        6.30       -2.63      4.46 o 
  -8   1  11       76.01       73.71      6.18 o 
  -7   1  11       99.07      101.14      5.94 o 
  -6   1  11      157.86      163.92      6.97 o 
  -5   1  11      204.05      209.91      8.56 o 
  -4   1  11       14.46       12.11      4.44 o 
  -3   1  11      105.92      112.04      6.38 o 
  -2   1  11       97.45       99.78      7.86 o 
  -1   1  11       82.67       65.11      7.31 o 
   0   1  11      370.63      330.36     13.35 o 
   1   1  11       85.78       92.03      5.30 o 
   2   1  11       13.20       11.79      3.41 o 
   3   1  11      121.85      159.70     14.99 o 
   4   1  11       24.80       28.89      5.72 o 
   5   1  11      106.18      123.55      8.56 o 
   6   1  11       13.62        9.83      5.07 o 
   7   1  11        1.57        1.99      5.10 o 
   8   1  11       35.98       34.45     16.43 o 
 -11   2  11        3.43        1.80      4.95 o 
 -10   2  11       21.41       15.37      4.75 o 
  -9   2  11        1.58        0.56      5.30 o 
  -8   2  11      149.29      140.40      7.72 o 
  -7   2  11       18.22       14.48      4.79 o 
  -6   2  11       80.57       99.02      8.74 o 
  -5   2  11       75.83       77.13      6.14 o 
  -4   2  11      137.33      121.53      6.73 o 
  -3   2  11      160.20      175.97      8.53 o 
  -2   2  11       28.90       22.28      4.11 o 
  -1   2  11       43.61       40.42      5.60 o 
   0   2  11      172.08      190.98      9.72 o 
   1   2  11       60.02       57.17      5.11 o 
   2   2  11      186.76      176.13      7.51 o 
   3   2  11       99.79      100.08      5.79 o 
   4   2  11        1.11       -3.67      4.63 o 
   5   2  11       16.36       19.20      4.28 o 
   6   2  11       40.02       37.89      6.30 o 
   7   2  11       31.28       39.78      5.32 o 
 -11   3  11        0.10        7.54     15.15 o 
 -10   3  11        0.38       -5.40      5.26 o 
  -9   3  11        8.91        6.75      6.70 o 
  -8   3  11        5.00       -1.49      4.38 o 
  -7   3  11      115.09      110.43      7.08 o 
  -6   3  11       73.08       73.85      7.96 o 
  -5   3  11      398.29      403.81     37.32 o 
  -4   3  11      184.31      189.51     21.21 o 
  -3   3  11       82.07       92.54      5.69 o 
  -2   3  11      181.53      167.02      7.36 o 
  -1   3  11       13.46        6.11      3.43 o 
   0   3  11      183.98      173.71      6.38 o 
   1   3  11        6.42        5.86      3.11 o 
   2   3  11      141.88      147.16      7.33 o 
   3   3  11      280.42      318.50     11.22 o 
   4   3  11        3.67        2.61      3.61 o 
   5   3  11        2.45       -0.06      3.92 o 
   6   3  11        5.70        0.74      4.03 o 
   7   3  11       29.94       33.55      5.20 o 
 -10   4  11        1.71       -4.34      5.50 o 
  -9   4  11       13.70       19.41      5.85 o 
  -8   4  11        2.85        7.33      7.44 o 
  -7   4  11        0.10       -8.19      6.22 o 
  -6   4  11       13.63       15.30     10.53 o 
  -5   4  11      162.86      151.91     10.19 o 
  -4   4  11       15.32       16.38      6.22 o 
  -3   4  11      249.72      251.93     12.03 o 
  -2   4  11       10.15        9.38      5.39 o 
  -1   4  11       61.94       66.30      5.46 o 
   0   4  11       57.73       60.28      4.24 o 
   1   4  11      125.11      114.76      6.70 o 
   2   4  11        3.73        3.68      5.08 o 
   3   4  11        9.87        7.90      5.20 o 
   4   4  11        5.56       10.02      3.71 o 
   5   4  11        3.97        6.87      5.75 o 
   6   4  11       10.05       13.58      8.45 o 
 -10   5  11        1.23       -9.94      6.63 o 
  -9   5  11        1.91        0.64      7.34 o 
  -8   5  11        6.23        6.88     11.01 o 
  -7   5  11       23.11       19.07      6.44 o 
  -6   5  11       25.88       18.04      6.54 o 
  -5   5  11       48.95       44.81      6.79 o 
  -4   5  11       33.31       35.85     10.85 o 
  -3   5  11      110.04      128.31      8.85 o 
  -2   5  11       43.28       45.84      4.93 o 
  -1   5  11       78.67       90.30      5.96 o 
   0   5  11       68.20       69.12      7.82 o 
   1   5  11       24.83       27.75      6.36 o 
   2   5  11       78.81       73.31      5.78 o 
   3   5  11       45.99       50.53      4.81 o 
   4   5  11        7.18        5.01      3.81 o 
   5   5  11        5.30        5.07      5.77 o 
   6   5  11        4.36       23.01     11.66 o 
  -9   6  11        3.06       -7.88      9.57 o 
  -8   6  11        2.29        6.42      8.93 o 
  -7   6  11       18.05       20.92      7.02 o 
  -6   6  11       29.74       23.03      6.37 o 
  -5   6  11       35.42       40.34     10.69 o 
  -4   6  11       15.02       14.44      5.90 o 
  -3   6  11       49.47       53.14      8.60 o 
  -2   6  11        0.54       -2.66      6.19 o 
  -1   6  11        2.79       -1.27      7.50 o 
   0   6  11       14.68        9.68      6.28 o 
   1   6  11        1.48       -3.85      5.17 o 
   2   6  11       20.08       22.68      5.30 o 
   3   6  11       74.75       87.49      7.24 o 
   4   6  11        0.81        2.45      4.29 o 
   5   6  11       13.89       21.01      4.99 o 
  -7   7  11        8.68       10.76      6.25 o 
  -6   7  11       17.47       19.68     12.76 o 
  -5   7  11       11.25       10.14      5.96 o 
  -4   7  11       52.00       48.66      6.20 o 
  -3   7  11        2.26       -2.67      7.02 o 
  -2   7  11        2.99       -4.57      5.68 o 
  -1   7  11       47.47       38.31      7.82 o 
   0   7  11        6.75        7.37      6.67 o 
   1   7  11       26.18       19.49     11.64 o 
   2   7  11        8.31       12.61      5.08 o 
   3   7  11        6.23       14.60      6.60 o 
  -5   8  11        4.04       10.94      5.13 o 
  -4   8  11        0.93       -5.01      7.28 o 
  -3   8  11        1.75       10.31      7.42 o 
  -2   8  11        3.22       -6.58      7.00 o 
  -1   8  11        0.55       -8.37      7.19 o 
   0   8  11        9.98        2.18     13.24 o 
   1   8  11        4.45        5.06     11.80 o 
 -11   0  12        3.61      -10.53      7.02 o 
 -10   0  12       15.80        9.25      8.29 o 
  -9   0  12        0.33        1.60      6.38 o 
  -8   0  12       11.84       19.35      8.45 o 
  -7   0  12       12.31        9.73      6.43 o 
  -6   0  12      123.62      114.07      8.96 o 
  -5   0  12       12.65       27.06      9.25 o 
  -4   0  12       67.24       49.13      9.89 o 
  -3   0  12      123.15      110.70     11.80 o 
  -2   0  12       69.53      102.40     11.48 o 
  -1   0  12       32.35       37.96      9.57 o 
   0   0  12       87.22       92.19     11.17 o 
   1   0  12       33.39       37.96      7.34 o 
   2   0  12        0.75       -8.61      5.74 o 
   3   0  12      122.95      107.19     11.48 o 
   4   0  12        8.07        4.47      6.38 o 
   5   0  12        0.74        5.74      7.66 o 
   6   0  12        7.78        3.83      6.70 o 
   7   0  12        5.83        5.74      7.98 o 
 -11   1  12        4.03        7.45      4.83 o 
 -10   1  12        2.38        1.28      4.53 o 
  -9   1  12        5.90        8.88      5.75 o 
  -8   1  12        7.35        7.98      4.43 o 
  -7   1  12      154.97      167.24      7.24 o 
  -6   1  12      411.89      424.16     15.97 o 
  -5   1  12      102.25      103.50      6.80 o 
  -4   1  12        5.66        0.04      4.45 o 
  -3   1  12       15.07       13.72      6.13 o 
  -2   1  12      110.89      121.88      8.63 o 
  -1   1  12      209.85      221.99     11.38 o 
   0   1  12       83.65       99.99      7.97 o 
   1   1  12      190.77      185.21      7.52 o 
   2   1  12       16.63       17.16      6.22 o 
   3   1  12      138.82      140.74     10.05 o 
   4   1  12      336.45      338.47     14.55 o 
   5   1  12       19.90       11.17      5.41 o 
   6   1  12       27.05       25.77      6.54 o 
   7   1  12        3.36       14.19      5.30 o 
 -11   2  12        9.61       10.27      4.93 o 
 -10   2  12        0.29        3.28      5.75 o 
  -9   2  12        0.93        9.50      4.58 o 
  -8   2  12       20.67       21.29      5.11 o 
  -7   2  12       29.90       30.34      8.49 o 
  -6   2  12       25.22       32.33      7.18 o 
  -5   2  12       26.00       37.01      5.50 o 
  -4   2  12      115.06      132.47      7.18 o 
  -3   2  12       30.03       36.58      8.70 o 
  -2   2  12       65.24       73.84      5.66 o 
  -1   2  12       27.62       24.69      8.13 o 
   0   2  12        4.17        9.99      4.56 o 
   1   2  12       94.55      114.04      6.69 o 
   2   2  12       64.45       72.89      5.63 o 
   3   2  12        6.10       -3.17      5.90 o 
   4   2  12       58.47       59.64      6.65 o 
   5   2  12       12.14        8.82      4.95 o 
   6   2  12       42.17       39.34      6.40 o 
   7   2  12        5.61       11.28      5.50 o 
 -11   3  12        4.54       -3.80      6.58 o 
 -10   3  12        5.58        3.44      5.88 o 
  -9   3  12       23.32       25.70      5.25 o 
  -8   3  12        6.72        7.01      5.41 o 
  -7   3  12       43.56       43.59      5.43 o 
  -6   3  12       87.68       86.90      8.05 o 
  -5   3  12      119.39      112.95     11.01 o 
  -4   3  12      223.42      206.53     11.34 o 
  -3   3  12       29.05       30.20      4.75 o 
  -2   3  12      120.17      131.11      6.86 o 
  -1   3  12      280.40      278.92      9.84 o 
   0   3  12       43.81       41.25      5.23 o 
   1   3  12      156.07      137.26      5.89 o 
   2   3  12       75.55       89.86      6.09 o 
   3   3  12        1.63       -2.26      3.92 o 
   4   3  12        7.68        5.99      5.17 o 
   5   3  12       13.58       16.41      5.27 o 
   6   3  12       16.25        8.21      4.57 o 
 -10   4  12        1.20       -8.40      5.60 o 
  -9   4  12       11.71       11.63      5.98 o 
  -8   4  12        4.38       13.26      5.12 o 
  -7   4  12       31.47       32.25      7.02 o 
  -6   4  12       13.97       14.71      6.70 o 
  -5   4  12       30.92       26.54      7.66 o 
  -4   4  12      158.89      144.65      9.65 o 
  -3   4  12        3.79        0.00      5.25 o 
  -2   4  12      107.49      122.83      8.49 o 
  -1   4  12        8.85        9.52      3.76 o 
   0   4  12       28.41       24.31      3.74 o 
   1   4  12      178.66      173.79      8.13 o 
   2   4  12       22.77       29.88      4.67 o 
   3   4  12       14.74       11.76      4.54 o 
   4   4  12       30.30       36.62      6.67 o 
   5   4  12        3.75        4.96      6.06 o 
   6   4  12        1.01        3.65      4.28 o 
  -9   5  12        0.06       -8.61      7.98 o 
  -8   5  12       18.51       29.00      7.75 o 
  -7   5  12        9.24        2.39      5.58 o 
  -6   5  12        6.41        3.13      5.54 o 
  -5   5  12        9.86       -2.64      5.12 o 
  -4   5  12      108.79      105.79      8.49 o 
  -3   5  12       49.77       44.43      6.42 o 
  -2   5  12        1.55        4.08      4.21 o 
  -1   5  12       10.65        5.05      5.29 o 
   0   5  12       21.62       22.43      7.50 o 
   1   5  12       12.89        5.10      8.45 o 
   2   5  12       18.60       29.22      4.80 o 
   3   5  12        8.64       10.87      4.67 o 
   4   5  12       12.25       10.67      4.18 o 
   5   5  12       25.42       17.13      4.99 o 
  -8   6  12        2.21        9.63      7.98 o 
  -7   6  12        7.30        8.86      5.98 o 
  -6   6  12        2.58        7.25     14.99 o 
  -5   6  12       11.68       11.84      6.07 o 
  -4   6  12       19.75       16.06     10.53 o 
  -3   6  12        1.98       -6.36      4.24 o 
  -2   6  12        0.01       -0.56      6.43 o 
  -1   6  12       13.66        6.54      6.36 o 
   0   6  12        7.05        2.14     10.85 o 
   1   6  12       20.62       18.67     13.72 o 
   2   6  12       17.41       15.11      7.34 o 
   3   6  12        4.16        6.87      6.43 o 
   4   6  12       18.70       25.65      7.86 o 
  -6   7  12        0.89       -2.11     15.63 o 
  -5   7  12        0.44        1.23      4.51 o 
  -4   7  12        0.43        0.62      4.68 o 
  -3   7  12       11.11       10.25     29.03 o 
  -2   7  12       57.44       57.69      8.49 o 
  -1   7  12       18.17       23.66      6.72 o 
   0   7  12       11.73        5.93      8.29 o 
   1   7  12        1.98        4.49      6.43 o 
   2   7  12        2.17        2.93      7.12 o 
 -11   0  13        3.96        0.00      7.34 o 
 -10   0  13        1.24        3.19      7.98 o 
  -9   0  13       12.79       16.15      7.98 o 
  -8   0  13       19.21       15.61      6.40 o 
  -7   0  13       72.52       79.11     10.53 o 
  -6   0  13       52.61       56.78     14.04 o 
  -5   0  13        4.01        6.17      5.98 o 
  -4   0  13       48.02       46.58     10.21 o 
  -3   0  13       16.11       30.31      9.57 o 
  -2   0  13       62.66       61.25     10.53 o 
  -1   0  13      137.96      134.30     13.40 o 
   0   0  13        6.01        4.79      8.93 o 
   1   0  13        5.22       15.31      7.34 o 
   2   0  13      133.86      160.78     13.72 o 
   3   0  13       58.50       47.21      8.61 o 
   4   0  13        0.04        4.15      6.70 o 
   5   0  13        6.26       10.21      6.38 o 
   6   0  13       49.66       45.94     10.21 o 
 -11   1  13        0.44       -2.55      6.09 o 
 -10   1  13        4.07        3.43      5.75 o 
  -9   1  13        9.10       12.17      7.76 o 
  -8   1  13       19.54       17.13      5.04 o 
  -7   1  13       45.38       51.68      4.95 o 
  -6   1  13       31.26       33.47      4.78 o 
  -5   1  13       14.70       14.84      4.77 o 
  -4   1  13      139.55      137.75      7.72 o 
  -3   1  13      164.76      169.30     10.35 o 
  -2   1  13       20.70       23.97      6.72 o 
  -1   1  13       10.02        4.93      5.98 o 
   0   1  13      192.91      202.97     18.50 o 
   1   1  13       21.65       34.37      6.70 o 
   2   1  13       42.76       33.56      5.59 o 
   3   1  13      127.37      146.30      9.25 o 
   4   1  13        1.74       -0.32      4.51 o 
   5   1  13       26.14       25.78      5.72 o 
   6   1  13       16.57       12.25      6.54 o 
 -11   2  13        1.00        1.04      5.12 o 
 -10   2  13        3.32        6.76      5.97 o 
  -9   2  13        1.93        8.51      4.56 o 
  -8   2  13       47.69       41.56      5.47 o 
  -7   2  13        0.68       -0.19      4.29 o 
  -6   2  13       44.99       30.21      6.76 o 
  -5   2  13      178.87      189.06     11.22 o 
  -4   2  13        3.95        7.89      4.52 o 
  -3   2  13      160.63      184.26      8.26 o 
  -2   2  13        6.39       12.35      4.17 o 
  -1   2  13       37.53       48.62      7.35 o 
   0   2  13      107.73      116.90      6.53 o 
   1   2  13       99.30      100.70      6.25 o 
   2   2  13      108.02      102.99      8.58 o 
   3   2  13        5.50        4.16      5.17 o 
   4   2  13        7.69        3.18      4.81 o 
   5   2  13       11.26        5.68      5.52 o 
   6   2  13       27.16       26.81      6.20 o 
 -10   3  13        0.63       -2.60      5.50 o 
  -9   3  13        3.67        9.57      4.82 o 
  -8   3  13        5.20       10.37      4.65 o 
  -7   3  13        5.80       -0.08      6.54 o 
  -6   3  13       40.79       36.44      7.26 o 
  -5   3  13       53.33       54.39      7.20 o 
  -4   3  13        6.05       17.47     16.75 o 
  -3   3  13      205.03      211.63     11.31 o 
  -2   3  13       10.99        9.95      4.98 o 
  -1   3  13       30.89       36.13      4.58 o 
   0   3  13       77.28       76.82      4.76 o 
   1   3  13       13.16       17.00      3.50 o 
   2   3  13       27.34       18.35      5.60 o 
   3   3  13        0.06        9.06      6.54 o 
   4   3  13        0.80        5.51      8.93 o 
   5   3  13       12.53        3.85      5.63 o 
  -9   4  13        9.36        6.46      5.09 o 
  -8   4  13       10.50       20.36      5.34 o 
  -7   4  13       23.84       26.10      9.25 o 
  -6   4  13       20.84       16.81      6.61 o 
  -5   4  13      167.64      186.31     20.58 o 
  -4   4  13       45.74       40.27      6.61 o 
  -3   4  13       26.74       26.68      6.03 o 
  -2   4  13       21.56       23.51      5.60 o 
  -1   4  13       11.87       11.18      4.06 o 
   0   4  13        2.53        1.14      5.58 o 
   1   4  13       22.14       19.38      4.48 o 
   2   4  13        5.16        4.94      4.10 o 
   3   4  13        8.60        4.37      4.44 o 
   4   4  13        0.57        4.54     13.40 o 
   5   4  13       14.68       22.82      6.90 o 
  -9   5  13        0.31       11.00      6.43 o 
  -8   5  13       19.24       17.96      5.27 o 
  -7   5  13        9.37        9.34      5.79 o 
  -6   5  13        2.45       -5.30      6.06 o 
  -5   5  13       28.78       24.98      6.15 o 
  -4   5  13       45.02       33.16      6.37 o 
  -3   5  13        3.70        0.50      7.18 o 
  -2   5  13       68.34       70.00      6.04 o 
  -1   5  13       20.64       23.10      6.72 o 
   0   5  13       46.59       49.67      7.42 o 
   1   5  13        2.18        2.81      6.22 o 
   2   5  13       16.15       11.47      6.70 o 
   3   5  13        9.11        5.43      4.80 o 
   4   5  13        1.00       13.88      6.36 o 
  -7   6  13        4.60       15.64      6.42 o 
  -6   6  13        0.55        2.74      6.23 o 
  -5   6  13       28.87       41.59     13.08 o 
  -4   6  13        3.53        5.13      5.42 o 
  -3   6  13       12.18       11.18     15.15 o 
  -2   6  13        0.12       -6.28      6.25 o 
  -1   6  13       27.80       10.76      9.89 o 
   0   6  13        4.60        7.64      6.43 o 
   1   6  13        4.64        1.02      6.02 o 
   2   6  13       19.79       27.88      7.12 o 
   3   6  13        2.67        1.61      6.85 o 
  -5   7  13        1.29        4.84      5.02 o 
  -4   7  13        1.18        1.79      8.93 o 
  -3   7  13       13.83       17.24      7.82 o 
  -2   7  13        9.46        4.88     13.72 o 
  -1   7  13        0.79        0.58      7.98 o 
   0   7  13        0.25        0.65      6.61 o 
 -10   0  14        1.08        9.57      7.66 o 
  -9   0  14       20.78       13.40      8.93 o 
  -8   0  14       18.85        9.86      6.58 o 
  -7   0  14        0.70        2.85      5.59 o 
  -6   0  14        0.10       -8.40      5.82 o 
  -5   0  14        0.27       -4.57      5.59 o 
  -4   0  14      139.32      146.42     14.04 o 
  -3   0  14      137.21      126.97     13.08 o 
  -2   0  14      220.27      246.27     17.23 o 
  -1   0  14       11.44        5.10      8.61 o 
   0   0  14        2.22       -1.91      8.29 o 
   1   0  14       46.43       42.75      8.93 o 
   2   0  14      174.72      233.51     16.59 o 
   3   0  14       22.40       23.93      7.34 o 
   4   0  14        7.02        7.66      7.02 o 
   5   0  14        2.25       -3.83      6.70 o 
 -10   1  14        0.54       -2.10      8.61 o 
  -9   1  14        1.00        2.38      4.75 o 
  -8   1  14        6.14        2.49      4.48 o 
  -7   1  14       69.39       75.65      6.61 o 
  -6   1  14       95.45      103.56      6.10 o 
  -5   1  14       70.70       62.93      5.99 o 
  -4   1  14        2.43        6.71      5.34 o 
  -3   1  14       59.77       69.93      9.41 o 
  -2   1  14       13.44        8.65      6.35 o 
  -1   1  14        5.85        3.42      9.09 o 
   0   1  14        2.66       -3.84      4.21 o 
   1   1  14      132.19      137.42      9.63 o 
   2   1  14       24.81       15.38      5.27 o 
   3   1  14       17.67       17.93      5.36 o 
   4   1  14       25.59       18.56      5.85 o 
   5   1  14        0.61       -7.91      6.06 o 
 -10   2  14        2.38        6.30      6.04 o 
  -9   2  14        2.50        1.96      5.95 o 
  -8   2  14       27.72       28.33      5.39 o 
  -7   2  14       28.72       24.96      5.03 o 
  -6   2  14        2.24        6.98      6.69 o 
  -5   2  14      101.00      102.92     13.08 o 
  -4   2  14      127.29      121.48     11.82 o 
  -3   2  14       50.91       42.60      5.45 o 
  -2   2  14       60.98       61.09      7.86 o 
  -1   2  14        9.74       16.16     11.32 o 
   0   2  14       64.20       53.73      5.21 o 
   1   2  14       11.76       10.73      5.25 o 
   2   2  14       46.39       59.09      7.43 o 
   3   2  14       38.95       47.78      7.02 o 
   4   2  14        8.07        6.10      5.27 o 
   5   2  14        2.11        1.88      6.22 o 
 -10   3  14        0.46       -6.40      5.72 o 
  -9   3  14       10.88        9.14      5.26 o 
  -8   3  14        7.04        8.61      4.92 o 
  -7   3  14       76.80       67.67      8.12 o 
  -6   3  14       57.03       55.97     11.48 o 
  -5   3  14       28.34       23.19      6.35 o 
  -4   3  14        1.64       -5.89      5.60 o 
  -3   3  14       32.22       31.67      6.28 o 
  -2   3  14       10.50        4.47      4.09 o 
  -1   3  14       23.97       28.21      3.36 o 
   0   3  14        0.83        2.86      4.01 o 
   1   3  14        5.17        8.47      4.02 o 
   2   3  14       10.63        9.87      5.78 o 
   3   3  14       14.17       15.68      6.04 o 
   4   3  14       16.92       12.44      5.78 o 
   5   3  14        6.43        3.55      5.72 o 
  -9   4  14        0.23       11.49      5.56 o 
  -8   4  14        3.23        1.25      4.71 o 
  -7   4  14       28.92       25.33      6.55 o 
  -6   4  14        0.18        2.36      5.72 o 
  -5   4  14       16.18       27.99      6.42 o 
  -4   4  14        0.20       -4.25      5.46 o 
  -3   4  14        0.22        3.62      4.90 o 
  -2   4  14        9.62        8.19      7.66 o 
  -1   4  14        6.51        1.09      4.03 o 
   0   4  14        7.92       10.34      5.78 o 
   1   4  14       13.07       11.84      4.65 o 
   2   4  14        7.51        9.07      9.57 o 
   3   4  14        9.88       13.16      6.08 o 
   4   4  14       10.12       13.56      6.66 o 
  -8   5  14        3.03       13.10     17.86 o 
  -7   5  14       13.17       15.23      6.55 o 
  -6   5  14        9.93       14.25      6.13 o 
  -5   5  14       15.43       12.63      9.89 o 
  -4   5  14       36.60       34.11      6.81 o 
  -3   5  14        2.92       -7.42      5.07 o 
  -2   5  14       27.09       25.57      5.10 o 
  -1   5  14       20.72       12.31      6.37 o 
   0   5  14        2.48        9.52      6.13 o 
   1   5  14        1.81        4.31      6.13 o 
   2   5  14        0.37        2.55      5.84 o 
   3   5  14       14.11       11.17     10.85 o 
  -6   6  14        0.06        3.00      5.84 o 
  -5   6  14        2.82       -4.52      5.79 o 
  -4   6  14       19.96       15.02      5.72 o 
  -3   6  14        1.05        2.26      6.36 o 
  -2   6  14       19.50       11.67      6.28 o 
  -1   6  14       11.36        3.75     11.96 o 
   0   6  14       15.24       14.67      6.66 o 
   1   6  14       22.55       21.88      6.96 o 
 -10   0  15        1.62       12.44      8.29 o 
  -9   0  15        1.66        8.61      8.61 o 
  -8   0  15        4.28        9.67     18.18 o 
  -7   0  15        3.03       -4.91      8.13 o 
  -6   0  15        1.59       -8.72      5.81 o 
  -5   0  15       39.93       39.43      6.77 o 
  -4   0  15       37.93       24.24     10.21 o 
  -3   0  15       92.22       86.13     12.12 o 
  -2   0  15        1.83        3.51      7.98 o 
  -1   0  15        6.98       13.40      8.61 o 
   0   0  15       16.88       12.44      8.61 o 
   1   0  15       80.01       73.05     11.80 o 
   2   0  15      162.11      163.97     14.67 o 
   3   0  15        3.88        5.42      8.61 o 
   4   0  15       17.77       -2.23      7.98 o 
 -10   1  15        3.57        1.28      5.64 o 
  -9   1  15        0.34        2.13      5.20 o 
  -8   1  15        0.56       -2.84      5.95 o 
  -7   1  15       22.44       17.19      5.09 o 
  -6   1  15       20.49       17.21      5.62 o 
  -5   1  15       23.92       18.55      5.30 o 
  -4   1  15       76.50       67.45      6.19 o 
  -3   1  15       13.81       13.00      6.21 o 
  -2   1  15       37.17       36.96      6.81 o 
  -1   1  15       16.67       19.73      6.35 o 
   0   1  15        9.52        2.87      5.64 o 
   1   1  15        5.39        4.04      9.41 o 
   2   1  15        8.69       30.71     16.27 o 
   3   1  15       10.92       13.15      5.44 o 
   4   1  15        1.03        3.99      5.86 o 
  -9   2  15        3.97       13.19      5.36 o 
  -8   2  15        7.74       10.09      5.30 o 
  -7   2  15       35.03       40.52      5.75 o 
  -6   2  15       24.64       22.77      6.59 o 
  -5   2  15        8.45        6.04     11.96 o 
  -4   2  15       14.72       14.37      6.02 o 
  -3   2  15       41.70       36.57      6.61 o 
  -2   2  15       99.75      106.96      6.93 o 
  -1   2  15       55.98       76.44      8.05 o 
   0   2  15       11.46       15.13      5.36 o 
   1   2  15        6.08       11.69      7.98 o 
   2   2  15       46.39       37.67      6.42 o 
   3   2  15        7.66       17.16      9.41 o 
   4   2  15        6.42        7.49      5.40 o 
  -9   3  15        0.38        8.93     11.20 o 
  -8   3  15       24.30       30.19      7.12 o 
  -7   3  15        0.67        6.06     11.48 o 
  -6   3  15       26.82       26.57      7.38 o 
  -5   3  15       30.81       34.95      6.66 o 
  -4   3  15        3.74       14.76      6.08 o 
  -3   3  15        4.25        0.90      6.06 o 
  -2   3  15       47.09       44.79      6.95 o 
  -1   3  15       11.08       24.62      3.88 o 
   0   3  15       16.25        9.03      3.68 o 
   1   3  15        3.07        9.10      7.18 o 
   2   3  15        0.44        5.38     16.11 o 
   3   3  15       18.57       17.26      6.36 o 
  -8   4  15        3.94       10.96      5.02 o 
  -7   4  15        6.59       10.94      6.08 o 
  -6   4  15       30.20       40.60     12.60 o 
  -5   4  15       10.94        3.01     11.01 o 
  -4   4  15       13.08       10.11      5.61 o 
  -3   4  15       70.79       77.78      8.05 o 
  -2   4  15       21.96       20.92      4.74 o 
  -1   4  15       19.40       19.82      6.61 o 
   0   4  15        7.26       11.68      5.72 o 
   1   4  15        4.74       11.29      6.02 o 
   2   4  15       13.40       11.64     22.81 o 
   3   4  15        0.62        6.09      6.66 o 
  -7   5  15        3.22        1.62      6.49 o 
  -6   5  15        4.13       -7.45      5.99 o 
  -5   5  15        8.76        5.91      5.89 o 
  -4   5  15        2.26       -0.38      5.61 o 
  -3   5  15        2.89       -1.98      4.19 o 
  -2   5  15        0.81       -5.11     10.05 o 
  -1   5  15       16.30       12.38      6.61 o 
   0   5  15       21.84       32.55     24.72 o 
   1   5  15        1.34        2.17      5.89 o 
  -5   6  15       13.99        8.51     18.02 o 
  -4   6  15        6.68        4.96      6.28 o 
  -3   6  15        1.79       -5.46     10.53 o 
  -2   6  15        1.02        7.34      8.29 o 
  -1   6  15        9.93        3.77      6.61 o 
  -9   0  16        3.82        7.02      9.25 o 
  -8   0  16        3.59       -0.64      8.61 o 
  -7   0  16        0.00        0.27      6.36 o 
  -6   0  16        5.86       15.62     21.05 o 
  -5   0  16       73.25       81.33      8.23 o 
  -4   0  16        3.98        4.47      9.57 o 
  -3   0  16        5.61        4.15      8.93 o 
  -2   0  16        0.25       14.04      8.61 o 
  -1   0  16       31.17       33.18      9.57 o 
   0   0  16       29.27       29.99      9.25 o 
   1   0  16       44.11       46.89     10.85 o 
   2   0  16        0.32        0.32      8.29 o 
   3   0  16       44.13       37.32      8.93 o 
  -9   1  16        4.49        9.69      7.12 o 
  -8   1  16        7.33       -1.01      5.04 o 
  -7   1  16        1.65       10.67      7.71 o 
  -6   1  16       42.77       41.83      7.21 o 
  -5   1  16       32.09       26.50      5.56 o 
  -4   1  16       20.89       21.93      9.34 o 
  -3   1  16       40.49       30.05      6.95 o 
  -2   1  16       90.55      100.27      8.86 o 
  -1   1  16        8.75       17.59     16.43 o 
   0   1  16        5.45       11.39      8.29 o 
   1   1  16       19.46       31.03      6.71 o 
   2   1  16        2.75        8.62      6.28 o 
   3   1  16       23.39       28.93     13.66 o 
  -9   2  16        6.48       14.69     11.96 o 
  -8   2  16        0.19        1.54      4.95 o 
  -7   2  16       20.30       16.75      8.54 o 
  -6   2  16       10.87       14.72      6.19 o 
  -5   2  16       10.02        6.66      5.72 o 
  -4   2  16       18.12       24.01      6.52 o 
  -3   2  16       19.19       11.51      4.83 o 
  -2   2  16       41.95       40.30      5.59 o 
  -1   2  16       14.90       18.23     21.69 o 
   0   2  16        7.28       29.98      6.66 o 
   1   2  16       16.46       16.52      9.25 o 
   2   2  16       21.26       29.42      8.93 o 
   3   2  16       29.69       37.78      7.51 o 
  -8   3  16        0.34        2.55      5.26 o 
  -7   3  16        2.37       -2.56      6.36 o 
  -6   3  16       20.25       41.39      7.18 o 
  -5   3  16       20.76       16.29      6.18 o 
  -4   3  16        5.10        6.57      9.09 o 
  -3   3  16       33.70       29.42      6.66 o 
  -2   3  16        7.94        8.50      7.18 o 
  -1   3  16        0.96        7.51      4.18 o 
   0   3  16       19.84       34.80     13.88 o 
   1   3  16        2.28        1.58      6.19 o 
   2   3  16       34.85       47.06     24.40 o 
  -7   4  16       25.12       13.79      7.19 o 
  -6   4  16       14.34       24.99      7.08 o 
  -5   4  16        4.08        9.33      8.77 o 
  -4   4  16       28.16       17.16      6.31 o 
  -3   4  16       11.20        9.82     14.20 o 
  -2   4  16        5.13        8.38      4.48 o 
  -1   4  16       51.94       62.12      7.89 o 
   0   4  16       15.83       22.40      9.57 o 
   1   4  16        7.87       14.36     11.48 o 
  -5   5  16        2.92       -3.15      6.08 o 
  -4   5  16        3.48        0.17     14.67 o 
  -3   5  16        1.74        2.22      4.58 o 
  -2   5  16       11.49       13.96      7.34 o 
  -1   5  16        7.61       12.26      7.18 o 
  -8   0  17        6.96        9.57      8.93 o 
  -7   0  17        1.23        4.47      7.66 o 
  -6   0  17        4.03        4.35      6.30 o 
  -5   0  17        0.25        3.51      7.34 o 
  -4   0  17       11.31      -12.44      9.57 o 
  -3   0  17        2.27       -7.66      8.93 o 
  -2   0  17       12.95       21.69      9.89 o 
  -1   0  17        9.15        1.91      8.93 o 
   0   0  17       40.70       50.72     10.85 o 
   1   0  17       21.58       19.14      9.89 o 
   2   0  17       11.40       44.98     10.85 o 
  -8   1  17        1.76        2.91      5.61 o 
  -7   1  17        0.14        1.57      5.25 o 
  -6   1  17        2.15        1.96      5.88 o 
  -5   1  17       16.72       20.42      6.35 o 
  -4   1  17       36.33       29.18      5.86 o 
  -3   1  17       24.10       20.18      5.28 o 
  -2   1  17        7.84        7.82      6.77 o 
  -1   1  17        8.78       24.21      7.04 o 
   0   1  17       10.58       15.30      6.58 o 
   1   1  17        7.64        9.13      6.63 o 
   2   1  17        8.26        4.70      6.43 o 
  -7   2  17        7.91       10.28      5.35 o 
  -6   2  17        9.89       11.26      6.58 o 
  -5   2  17        6.98        8.08      5.60 o 
  -4   2  17        0.95       -7.79      5.72 o 
  -3   2  17       14.22        2.54      5.96 o 
  -2   2  17        1.52        1.52      4.86 o 
  -1   2  17        9.22       14.78      4.80 o 
   0   2  17       43.58       39.02      7.28 o 
   1   2  17       27.91       16.70      6.90 o 
  -7   3  17        4.46       -1.09      6.72 o 
  -6   3  17        7.54        8.01      6.36 o 
  -5   3  17        1.03        4.06      6.25 o 
  -4   3  17        4.08       15.59      6.55 o 
  -3   3  17        8.47        7.52      8.77 o 
  -2   3  17       15.42        3.42      6.23 o 
  -1   3  17       29.32       34.34      5.13 o 
   0   3  17        4.61      -12.44     10.85 o 
   1   3  17        5.88       -2.93      6.70 o 
  -5   4  17        7.99        2.07      6.43 o 
  -4   4  17        4.64       -1.22      6.23 o 
  -3   4  17        8.94       16.07      6.40 o 
  -2   4  17       11.69        8.62      4.77 o 
  -1   4  17       44.52       52.34      7.59 o 
  -7   0  18        0.02        0.96      7.98 o 
  -6   0  18        2.65       -2.51     15.47 o 
  -5   0  18        0.01       -6.93     13.24 o 
  -4   0  18        9.12       18.50      9.57 o 
  -3   0  18       16.91        7.98      9.57 o 
  -2   0  18        0.00        1.91      8.93 o 
  -1   0  18        5.39       -7.98      8.93 o 
   0   0  18        6.18       11.48     10.53 o 
  -6   1  18        1.70        0.67      4.93 o 
  -5   1  18        1.43       -3.83      6.13 o 
  -4   1  18        0.35        3.79      4.88 o 
  -3   1  18        0.83        4.42      4.96 o 
  -2   1  18        2.44        2.67      7.08 o 
  -1   1  18       10.07       12.49      7.18 o 
   0   1  18       17.49       31.46     18.50 o 
  -6   2  18        1.81       -5.24     11.48 o 
  -5   2  18        6.38        4.55      6.25 o 
  -4   2  18        7.68        8.80      6.49 o 
  -3   2  18       10.07        3.19      6.37 o 
  -2   2  18        0.27       -3.60      6.08 o 
  -1   2  18       11.30        8.70      4.90 o 
  -4   3  18        2.33        1.30      6.86 o 
  -3   3  18        4.82       -2.55      6.13 o 
  -2   3  18       27.82       29.10      5.13 o 
                                                 
